# Supplementary material for: The Influence of Background Materials on the Radiative Cooling Performance of Semi-Transparent and Opaque Textiles: A Theoretical and Experimental Analysis
Source: Polymers (Basel). 2024 Aug 9;16(16):2264. doi: 10.3390/polym16162264 (PMC11360624; doi:10.3390/polym16162264)
Supplement: Supplementary file 1 [file polymers-16-02264-s001.zip]

Archive with 2 entries (2 files):
- polymers-3091545-supplementary.pdf
- Spectral data Background Materials.xlsx
