# Supplementary material for: The Influence of Background Materials on the Radiative Cooling Performance of Semi-Transparent and Opaque Textiles: A Theoretical and Experimental Analysis
Source: Polymers (Basel). 2024 Aug 9;16(16):2264. doi: 10.3390/polym16162264 (PMC11360624; doi:10.3390/polym16162264)
Supplement: Supplementary file 1 [file polymers-16-02264-s001.zip › Spectral data Background Materials.xlsx]

## Sheet: Background ViS-NIR
Blackfoil					Aluminiumfoil					Aluminium metal plate
µm	Transmittance	Reflectance	E=1-T-R		µm	Transmittance	Reflectance	E=1-T-R		µm	Transmittance	Reflectance	E=1-T-R
0.3	-0.00010378	0.0561381	0.943966		0.3	-5.694e-05	0.906858	0.0931991		0.3	-9.736e-05	0.353357	0.646741
0.301	-0.00011476	0.0562333	0.943881		0.301	-5.784e-05	0.907483	0.0925749		0.301	-0.00010558	0.353948	0.646158
0.302	-0.00010643	0.0561739	0.943932		0.302	-3.486e-05	0.906401	0.0936341		0.302	-0.00011193	0.354875	0.645237
0.303	-9.089e-05	0.0563898	0.943701		0.303	-5.692e-05	0.906395	0.0936624		0.303	-0.000112	0.355424	0.644688
0.304	-9.352e-05	0.056423	0.943671		0.304	-5.409e-05	0.905086	0.0949678		0.304	-9.994e-05	0.355332	0.644768
0.305	-9.533e-05	0.0563633	0.943732		0.305	-2.292e-05	0.905984	0.0940388		0.305	-0.00010817	0.355741	0.644367
0.306	-9.169e-05	0.0563747	0.943717		0.306	-1.467e-05	0.906428	0.0935865		0.306	-0.00010178	0.356364	0.643738
0.307	-9.717e-05	0.0563283	0.943769		0.307	-2.475e-05	0.906459	0.0935658		0.307	-8.983e-05	0.357356	0.642734
0.308	-0.00010983	0.0561892	0.943921		0.308	-2.197e-05	0.905479	0.0945426		0.308	-0.00010251	0.357265	0.642837
0.309	-0.00013073	0.0559021	0.944229		0.309	-4.662e-05	0.904602	0.0954446		0.309	-9.873e-05	0.357454	0.642645
0.31	-0.00011507	0.0558387	0.944276		0.31	-6.941e-05	0.904376	0.0956936		0.31	-0.00011507	0.358037	0.642078
0.311	-0.00011782	0.055683	0.944435		0.311	-7.124e-05	0.904704	0.0953669		0.311	-0.00012513	0.35875	0.641375
0.312	-0.00014129	0.0553236	0.944818		0.312	-5.925e-05	0.903161	0.096898		0.312	-0.00012123	0.358714	0.641407
0.313	-0.00015227	0.0553443	0.944808		0.313	-7.659e-05	0.903254	0.0968231		0.313	-0.00012218	0.359156	0.640966
0.314	-0.00010491	0.055363	0.944742		0.314	-9.305e-05	0.903602	0.0964915		0.314	-0.00013228	0.359595	0.640537
0.315	-0.00011122	0.0550715	0.94504		0.315	-7.84e-05	0.903733	0.0963452		0.315	-0.00014131	0.36009	0.640051
0.316	-0.00014762	0.0548588	0.945289		0.316	-9.204e-05	0.903252	0.0968405		0.316	-0.00012849	0.361823	0.638305
0.317	-0.00012984	0.0546705	0.945459		0.317	-0.00010986	0.900087	0.100023		0.317	-0.00013256	0.361063	0.63907
0.318	-0.0001455	0.0544855	0.94566		0.318	-0.00010185	0.901195	0.098907		0.318	-0.00014004	0.362373	0.637767
0.319	-8.988e-05	0.0543259	0.945764		0.319	-3.45e-05	0.899546	0.100488		0.319	-8.625e-05	0.361804	0.638282
0.32	2.732e-05	0.0541104	0.945862		0.32	4.406e-05	0.888889	0.111067		0.32	-1.057e-05	0.362781	0.63723
0.321	2.195e-05	0.0542142	0.945764		0.321	4.478e-05	0.891388	0.108567		0.321	2.283e-05	0.364132	0.635846
0.322	2.721e-05	0.0539476	0.946025		0.322	3.95e-05	0.889893	0.110068		0.322	4.038e-05	0.365098	0.634862
0.323	1.658e-05	0.0537128	0.946271		0.323	5.76e-05	0.886077	0.113865		0.323	2.356e-05	0.36474	0.635236
0.324	3.147e-05	0.053764	0.946205		0.324	6.819e-05	0.887335	0.112597		0.324	5.42e-05	0.365151	0.634795
0.325	3.92e-05	0.0536142	0.946347		0.325	5.053e-05	0.884846	0.115104		0.325	-7.84e-06	0.364209	0.635798
0.326	4.003e-05	0.0533196	0.94664		0.326	7.397e-05	0.882578	0.117348		0.326	2.61e-06	0.366113	0.633884
0.327	1.917e-05	0.0531214	0.946859		0.327	2.091e-05	0.883872	0.116107		0.327	5.23e-06	0.366369	0.633626
0.328	3.14e-05	0.053362	0.946607		0.328	6.018e-05	0.885756	0.114183		0.328	3.751e-05	0.367727	0.632235
0.329	4.257e-05	0.0531533	0.946804		0.329	6.95e-05	0.881701	0.118229		0.329	4.604e-05	0.366238	0.633716
0.33	3.74e-05	0.0529535	0.947009		0.33	5.74e-05	0.883082	0.116861		0.33	2.261e-05	0.368062	0.631916
0.331	1.046e-05	0.0529531	0.947036		0.331	4.883e-05	0.885224	0.114727		0.331	5.23e-06	0.368912	0.631083
0.332	2.438e-05	0.052678	0.947298		0.332	8.967e-05	0.884404	0.115507		0.332	1.48e-05	0.369746	0.630239
0.333	-4.35e-06	0.052865	0.947139		0.333	5.999e-05	0.882575	0.117365		0.333	2.869e-05	0.370042	0.629929
0.334	9.59e-06	0.0528432	0.947147		0.334	3.486e-05	0.886898	0.113067		0.334	2.353e-05	0.371743	0.628233
0.335	2.271e-05	0.0527573	0.94722		0.335	4.98e-05	0.887282	0.112668		0.335	-1.66e-05	0.372405	0.627612
0.336	-2.61e-06	0.0524657	0.947537		0.336	7.904e-05	0.88461	0.115311		0.336	-6.08e-06	0.371153	0.628854
0.337	-7.82e-06	0.0526779	0.94733		0.337	5.735e-05	0.884489	0.115454		0.337	2.781e-05	0.372998	0.626974
0.338	1.474e-05	0.0521956	0.94779		0.338	6.589e-05	0.881737	0.118197		0.338	2.514e-05	0.372825	0.62715
0.339	3.478e-05	0.0523675	0.947598		0.339	8.781e-05	0.884429	0.115484		0.339	2.347e-05	0.373199	0.626778
0.34	-2.165e-05	0.0520411	0.947981		0.34	7.102e-05	0.88083	0.119099		0.34	1.126e-05	0.373026	0.626962
0.341	8.66e-06	0.0519282	0.948063		0.341	5.285e-05	0.881402	0.118545		0.341	2.253e-05	0.374134	0.625844
0.342	3.035e-05	0.0518305	0.948139		0.342	6.071e-05	0.883261	0.116678		0.342	1.474e-05	0.376031	0.623954
0.343	8.67e-06	0.0519974	0.947994		0.343	3.554e-05	0.882376	0.117588		0.343	-1.213e-05	0.375737	0.624275
0.344	3.203e-05	0.0519815	0.947987		0.344	5.021e-05	0.88226	0.11769		0.344	6.06e-06	0.376282	0.623712
0.345	1.47e-05	0.0516535	0.948332		0.345	6.137e-05	0.881059	0.118879		0.345	1.815e-05	0.376643	0.623339
0.346	1.725e-05	0.0514984	0.948484		0.346	5.175e-05	0.879745	0.120203		0.346	2.501e-05	0.376718	0.623257
0.347	4.33e-06	0.0516224	0.948373		0.347	6.144e-05	0.881856	0.118083		0.347	3.115e-05	0.377229	0.62274
0.348	1.812e-05	0.0516933	0.948289		0.348	5.953e-05	0.879467	0.120474		0.348	4.918e-05	0.377807	0.622144
0.349	1.985e-05	0.051658	0.948322		0.349	3.193e-05	0.879794	0.120174		0.349	1.036e-05	0.379456	0.620533
0.35	3.625e-05	0.0513479	0.948616		0.35	4.833e-05	0.880507	0.119445		0.35	1.381e-05	0.379475	0.620511
0.351	1.9e-05	0.0513122	0.948669		0.351	5.009e-05	0.881348	0.118602		0.351	1.986e-05	0.380392	0.619589
0.352	-5.18e-06	0.0511551	0.94885		0.352	5.52e-05	0.879864	0.12008		0.352	2.674e-05	0.380372	0.619601
0.353	4.3e-06	0.0510295	0.948966		0.353	6.274e-05	0.878117	0.12182		0.353	8.59e-06	0.379674	0.620318
0.354	-6.02e-06	0.051228	0.948778		0.354	7.051e-05	0.878401	0.121528		0.354	1.978e-05	0.382391	0.617589
0.355	1.033e-05	0.0510866	0.948903		0.355	4.564e-05	0.879298	0.120656		0.355	1.292e-05	0.381244	0.618743
0.356	4.3e-06	0.0510068	0.948989		0.356	3.438e-05	0.87839	0.121576		0.356	1.203e-05	0.382139	0.617849
0.357	-2.49e-05	0.0506859	0.949339		0.357	3.693e-05	0.877283	0.12268		0.357	-2.58e-06	0.382633	0.617369
0.358	-5.14e-06	0.0505589	0.949446		0.358	4.885e-05	0.876363	0.123588		0.358	-1.543e-05	0.381817	0.618198
0.359	-4.194e-05	0.0506695	0.949372		0.359	2.654e-05	0.875858	0.124115		0.359	-3.424e-05	0.383194	0.61684
0.36	-4.623e-05	0.050516	0.94953		0.36	1.284e-05	0.875819	0.124168		0.36	-4.195e-05	0.38461	0.615432
0.361	-3.25e-05	0.0503851	0.949647		0.361	2.994e-05	0.876438	0.123532		0.361	-2.908e-05	0.384314	0.615715
0.362	-4.616e-05	0.0504872	0.949559		0.362	1.111e-05	0.875902	0.124087		0.362	-3.419e-05	0.384483	0.615551
0.363	-6.318e-05	0.0502223	0.949841		0.363	-1.622e-05	0.873731	0.126285		0.363	-3.927e-05	0.385064	0.614975
0.364	-4.611e-05	0.0503051	0.949741		0.364	-1.195e-05	0.874853	0.125159		0.364	-6.575e-05	0.385022	0.615044
0.365	-6.218e-05	0.0499316	0.950131		0.365	3.41e-06	0.87248	0.127517		0.365	-5.366e-05	0.386526	0.613528
0.366	-7.672e-05	0.0500557	0.950021		0.366	-2.984e-05	0.873744	0.126286		0.366	-8.098e-05	0.386473	0.613608
0.367	-0.00010457	0.0500509	0.950054		0.367	-2.805e-05	0.872773	0.127255		0.367	-9.437e-05	0.38708	0.613015
0.368	-0.00012926	0.0498402	0.950289		0.368	-6.633e-05	0.872444	0.127622		0.368	-0.00011565	0.387843	0.612273
0.369	-0.00013814	0.0496027	0.950535		0.369	-8.22e-05	0.870428	0.129655		0.369	-0.00012712	0.387507	0.612621
0.37	-0.00019368	0.0493599	0.950834		0.37	-0.00012263	0.869679	0.130443		0.37	-0.00016831	0.387392	0.612776
0.371	-0.00018824	0.0494154	0.950773		0.371	-0.00014838	0.872473	0.127676		0.371	-0.00019587	0.389434	0.610762
0.372	-0.00022478	0.0492258	0.950999		0.372	-0.00019013	0.870634	0.129556		0.372	-0.00024168	0.388667	0.611575
0.373	-0.00028099	0.0492392	0.951042		0.373	-0.00024375	0.872953	0.12729		0.373	-0.00029369	0.390411	0.609883
0.374	-0.00033138	0.0488902	0.951441		0.374	-0.00027897	0.872877	0.127402		0.374	-0.00031279	0.391214	0.609099
0.375	-0.00038829	0.0491721	0.951216		0.375	-0.00034777	0.872683	0.127664		0.375	-0.00038154	0.391138	0.609243
0.376	-0.00042977	0.0488945	0.951535		0.376	-0.00039684	0.874699	0.125698		0.376	-0.00043568	0.392617	0.607819
0.377	-0.00050506	0.0485875	0.951918		0.377	-0.00044529	0.872953	0.127492		0.377	-0.00051432	0.393077	0.607437
0.378	-0.00049795	0.0486862	0.951812		0.378	-0.00045009	0.871609	0.128841		0.378	-0.00049292	0.396714	0.603779
0.379	-4.423e-05	0.0486349	0.951409		0.379	4.841e-05	0.861954	0.137998		0.379	-6.176e-05	0.389422	0.61064
0.38	2.487e-05	0.0485243	0.951451		0.38	6.004e-05	0.869082	0.130858		0.38	1.544e-05	0.390719	0.609266
0.381	1.114e-05	0.0485913	0.951398		0.381	5.826e-05	0.868568	0.131373		0.381	1.457e-05	0.391474	0.608512
0.382	2.57e-06	0.0484886	0.951509		0.382	7.191e-05	0.867842	0.132086		0.382	2.397e-05	0.391797	0.608179
0.383	1.027e-05	0.0483962	0.951594		0.383	5.561e-05	0.867345	0.1326		0.383	1.968e-05	0.392272	0.607708
0.384	1.627e-05	0.0482904	0.951693		0.384	6.078e-05	0.867729	0.13221		0.384	4.28e-06	0.392851	0.607145
0.385	5.99e-06	0.0482405	0.951754		0.385	7.098e-05	0.866969	0.13296		0.385	1.967e-05	0.393426	0.606554
0.386	1.71e-06	0.0482587	0.95174		0.386	4.873e-05	0.866849	0.133103		0.386	1.282e-05	0.394171	0.605816
0.387	2.137e-05	0.0481875	0.951791		0.387	5.385e-05	0.866603	0.133343		0.387	6.84e-06	0.394271	0.605722
0.388	1.623e-05	0.0481271	0.951857		0.388	5.725e-05	0.866999	0.132943		0.388	2.734e-05	0.395479	0.604494
0.389	8.54e-06	0.0480614	0.95193		0.389	6.748e-05	0.866712	0.133221		0.389	7.69e-06	0.395947	0.604045
0.39	9.39e-06	0.0479696	0.952021		0.39	6.145e-05	0.865608	0.134331		0.39	1.28e-05	0.39598	0.604007
0.391	2.56e-06	0.0479183	0.952079		0.391	5.546e-05	0.865652	0.134292		0.391	1.792e-05	0.396601	0.603381
0.392	1.452e-05	0.0478699	0.952116		0.392	4.526e-05	0.866609	0.133346		0.392	1.793e-05	0.397557	0.602425
0.393	1.535e-05	0.04783	0.952155		0.393	5.203e-05	0.865548	0.1344		0.393	5.97e-06	0.398001	0.601993
0.394	6.82e-06	0.0477612	0.952232		0.394	5.971e-05	0.865743	0.134198		0.394	3.41e-06	0.398459	0.601537
0.395	0	0.0477962	0.952204		0.395	5.373e-05	0.866092	0.133854		0.395	0	0.399107	0.600893
0.396	9.38e-06	0.0477029	0.952288		0.396	6.138e-05	0.865842	0.134097		0.396	1.79e-05	0.399837	0.600145
0.397	-2.56e-06	0.0475903	0.952412		0.397	5.454e-05	0.865788	0.134157		0.397	1.278e-05	0.400094	0.599893
0.398	5.12e-06	0.0476196	0.952375		0.398	5.798e-05	0.866331	0.133611		0.398	6.82e-06	0.400793	0.5992
0.399	4.26e-06	0.0476228	0.952373		0.399	4.432e-05	0.865895	0.13406		0.399	8.5e-07	0.401352	0.598647
0.4	1.107e-05	0.0474618	0.952527		0.4	5.28e-05	0.865562	0.134385		0.4	1.7e-06	0.401893	0.598105
0.401	8.5e-07	0.0475755	0.952424		0.401	5.967e-05	0.866031	0.133909		0.401	1.449e-05	0.402528	0.597458
0.402	4.26e-06	0.0474506	0.952545		0.402	4.771e-05	0.865754	0.134198		0.402	2.56e-06	0.403081	0.596916
0.403	3.41e-06	0.0473835	0.952613		0.403	6.219e-05	0.866067	0.133871		0.403	-1.7e-06	0.403551	0.59645
0.404	-6.82e-06	0.0473447	0.952662		0.404	4.858e-05	0.866399	0.133552		0.404	8.52e-06	0.404698	0.595294
0.405	-8.5e-07	0.0473253	0.952676		0.405	4.26e-05	0.866102	0.133855		0.405	1.108e-05	0.405012	0.594977
0.406	2.56e-06	0.0472921	0.952705		0.406	3.748e-05	0.865809	0.134154		0.406	-6.81e-06	0.405451	0.594556
0.407	-5.11e-06	0.047261	0.952744		0.407	4.428e-05	0.865893	0.134063		0.407	-4.26e-06	0.406092	0.593913
0.408	-1.021e-05	0.0471744	0.952836		0.408	3.744e-05	0.865657	0.134306		0.408	0	0.406689	0.593311
0.409	-1.362e-05	0.0471772	0.952836		0.409	3.746e-05	0.866239	0.133724		0.409	1.7e-06	0.407465	0.592533
0.41	-5.96e-06	0.0471535	0.952852		0.41	4.17e-05	0.865957	0.134001		0.41	-4.26e-06	0.407983	0.592022
0.411	-7.66e-06	0.0470406	0.952967		0.411	4.256e-05	0.86622	0.133738		0.411	-8.51e-06	0.408536	0.591472
0.412	-1.362e-05	0.0470698	0.952944		0.412	3.83e-05	0.866259	0.133703		0.412	-1.277e-05	0.409303	0.59071
0.413	-1.701e-05	0.0469099	0.953107		0.413	2.976e-05	0.865563	0.134407		0.413	-1.276e-05	0.409578	0.590435
0.414	-1.445e-05	0.0468814	0.953133		0.414	3.061e-05	0.865268	0.134701		0.414	-1.275e-05	0.410042	0.589971
0.415	-1.7e-05	0.0469015	0.953116		0.415	2.891e-05	0.865626	0.134346		0.415	-1.956e-05	0.410715	0.589305
0.416	-2.464e-05	0.0467988	0.953226		0.416	2.549e-05	0.8653	0.134675		0.416	-1.784e-05	0.411022	0.588995
0.417	-2.55e-05	0.0467997	0.953226		0.417	2.04e-05	0.865676	0.134304		0.417	-1.275e-05	0.411844	0.588168
0.418	-1.87e-05	0.0467561	0.953263		0.418	2.04e-05	0.865934	0.134045		0.418	-1.87e-05	0.412437	0.587581
0.419	-2.805e-05	0.0467603	0.953268		0.419	2.72e-05	0.865688	0.134284		0.419	-2.38e-05	0.413067	0.586957
0.42	-3.145e-05	0.0467316	0.9533		0.42	2.21e-05	0.866045	0.133933		0.42	-1.87e-05	0.41351	0.586508
0.421	-2.888e-05	0.0466753	0.953354		0.421	1.359e-05	0.866257	0.13373		0.421	-2.124e-05	0.414077	0.585944
0.422	-2.209e-05	0.0466523	0.95337		0.422	1.53e-05	0.866198	0.133787		0.422	-2.209e-05	0.41461	0.585412
0.423	-2.974e-05	0.0466295	0.9534		0.423	1.19e-05	0.865788	0.1342		0.423	-2.464e-05	0.415313	0.584712
0.424	-3.144e-05	0.0465766	0.953455		0.424	9.35e-06	0.865698	0.134293		0.424	-3.144e-05	0.41581	0.584221
0.425	-3.312e-05	0.0465963	0.953437		0.425	1.529e-05	0.865557	0.134428		0.425	-2.633e-05	0.416141	0.583885
0.426	-2.801e-05	0.0465041	0.953524		0.426	1.358e-05	0.865449	0.134537		0.426	-2.546e-05	0.416531	0.583494
0.427	-2.972e-05	0.04646	0.95357		0.427	1.444e-05	0.865917	0.134068		0.427	-2.378e-05	0.417225	0.582798
0.428	-3.568e-05	0.046428	0.953608		0.428	1.189e-05	0.866194	0.133794		0.428	-2.039e-05	0.417866	0.582154
0.429	-4.417e-05	0.0464495	0.953595		0.429	1.189e-05	0.866058	0.13393		0.429	-2.718e-05	0.41842	0.581607
0.43	-3.906e-05	0.0464296	0.953609		0.43	1.359e-05	0.866004	0.133982		0.43	-3.312e-05	0.418896	0.581137
0.431	-3.142e-05	0.0463797	0.953652		0.431	5.1e-06	0.866033	0.133962		0.431	-3.906e-05	0.419434	0.580606
0.432	-3.651e-05	0.046343	0.953694		0.432	1.019e-05	0.865974	0.134015		0.432	-3.057e-05	0.419841	0.580189
0.433	-4.414e-05	0.0462721	0.953772		0.433	1.613e-05	0.865971	0.134013		0.433	-3.565e-05	0.420522	0.579513
0.434	-4.583e-05	0.0461934	0.953852		0.434	9.34e-06	0.865801	0.13419		0.434	-3.819e-05	0.421211	0.578827
0.435	-4.073e-05	0.0461331	0.953908		0.435	0	0.865445	0.134555		0.435	-3.733e-05	0.421643	0.578395
0.436	-4.834e-05	0.0461026	0.953946		0.436	-2.54e-06	0.864992	0.13501		0.436	-4.155e-05	0.421892	0.57815
0.437	-4.157e-05	0.0461849	0.953857		0.437	3.39e-06	0.865494	0.134502		0.437	-5.09e-05	0.42255	0.577501
0.438	-4.751e-05	0.0461045	0.953943		0.438	0	0.865744	0.134256		0.438	-4.666e-05	0.423277	0.57677
0.439	-5.767e-05	0.0460417	0.954016		0.439	-1.018e-05	0.865348	0.134662		0.439	-4.664e-05	0.423655	0.576392
0.44	-5.599e-05	0.0460529	0.954003		0.44	-1.357e-05	0.865655	0.134359		0.44	-5.684e-05	0.424353	0.575704
0.441	-6.019e-05	0.0459278	0.954132		0.441	-1.696e-05	0.865062	0.134955		0.441	-6.613e-05	0.424622	0.575444
0.442	-6.695e-05	0.045915	0.954152		0.442	-2.882e-05	0.864976	0.135053		0.442	-7.882e-05	0.425039	0.57504
0.443	-6.782e-05	0.0458953	0.954173		0.443	-2.374e-05	0.86555	0.134474		0.443	-6.952e-05	0.425736	0.574333
0.444	-5.849e-05	0.0458469	0.954212		0.444	-7.63e-06	0.865468	0.13454		0.444	-4.747e-05	0.426192	0.573855
0.445	-3.73e-05	0.0458759	0.954161		0.445	1.187e-05	0.86548	0.134508		0.445	-2.713e-05	0.426781	0.573246
0.446	-1.697e-05	0.0458708	0.954146		0.446	2.8e-05	0.866027	0.133945		0.446	-1.697e-05	0.427378	0.572639
0.447	2.55e-06	0.0459024	0.954095		0.447	5.095e-05	0.866432	0.133517		0.447	5.09e-06	0.427767	0.572228
0.448	1.614e-05	0.0458968	0.954087		0.448	5.776e-05	0.866577	0.133365		0.448	2.548e-05	0.42832	0.571655
0.449	3.229e-05	0.0458515	0.954116		0.449	7.137e-05	0.866923	0.133006		0.449	3.144e-05	0.428975	0.570994
0.45	3.4e-05	0.0458003	0.954166		0.45	7.904e-05	0.867317	0.132604		0.45	2.635e-05	0.429667	0.570307
0.451	3.316e-05	0.0458425	0.954124		0.451	7.737e-05	0.867334	0.132588		0.451	3.911e-05	0.430178	0.569783
0.452	4.845e-05	0.0458223	0.954129		0.452	9.011e-05	0.867221	0.132689		0.452	5.95e-05	0.430577	0.569363
0.453	5.695e-05	0.0457475	0.954196		0.453	0.0001054	0.86745	0.132445		0.453	6.46e-05	0.430991	0.568944
0.454	6.206e-05	0.0457449	0.954193		0.454	0.00010626	0.867684	0.13221		0.454	6.291e-05	0.431696	0.568241
0.455	6.46e-05	0.0457005	0.954235		0.455	0.00010029	0.867444	0.132456		0.455	6.8e-05	0.432203	0.567729
0.456	6.546e-05	0.0456885	0.954246		0.456	0.00010712	0.867615	0.132278		0.456	7.056e-05	0.432627	0.567302
0.457	7.059e-05	0.0457067	0.954223		0.457	0.00011226	0.868019	0.131869		0.457	6.804e-05	0.433477	0.566455
0.458	6.975e-05	0.0457141	0.954216		0.458	0.00011143	0.868221	0.131668		0.458	6.635e-05	0.434081	0.565853
0.459	5.952e-05	0.0456909	0.95425		0.459	0.00010799	0.867872	0.13202		0.459	6.632e-05	0.43432	0.565614
0.46	5.354e-05	0.0456222	0.954324		0.46	0.00010709	0.867681	0.132212		0.46	6.714e-05	0.434743	0.565189
0.461	5.692e-05	0.0455579	0.954385		0.461	0.0001011	0.867522	0.132377		0.461	5.947e-05	0.435354	0.564587
0.462	5.18e-05	0.0455119	0.954436		0.462	9.426e-05	0.867156	0.13275		0.462	5.265e-05	0.435843	0.564104
0.463	3.736e-05	0.0454826	0.95448		0.463	8.576e-05	0.867257	0.132657		0.463	4.161e-05	0.436432	0.563527
0.464	2.461e-05	0.0454531	0.954522		0.464	7.383e-05	0.867061	0.132865		0.464	2.122e-05	0.436774	0.563205
0.465	1.697e-05	0.0453958	0.954587		0.465	5.769e-05	0.866924	0.133019		0.465	8.48e-06	0.437188	0.562803
0.466	-8.5e-07	0.0453212	0.95468		0.466	4.24e-05	0.866531	0.133427		0.466	5.09e-06	0.437578	0.562417
0.467	-2.034e-05	0.0452989	0.954721		0.467	2.797e-05	0.866163	0.133809		0.467	-4.24e-06	0.43808	0.561925
0.468	-3.135e-05	0.0452394	0.954792		0.468	2.373e-05	0.866098	0.133878		0.468	-2.542e-05	0.438651	0.561374
0.469	-3.98e-05	0.0452057	0.954834		0.469	8.47e-06	0.865708	0.134284		0.469	-4.319e-05	0.438969	0.561075
0.47	-5.248e-05	0.0451985	0.954854		0.47	-1.524e-05	0.865302	0.134713		0.47	-5.333e-05	0.439372	0.560681
0.471	-6.179e-05	0.04518	0.954882		0.471	-2.201e-05	0.865223	0.134799		0.471	-5.925e-05	0.439924	0.560135
0.472	-7.365e-05	0.0451789	0.954895		0.472	-1.862e-05	0.865211	0.134807		0.472	-7.196e-05	0.440489	0.559583
0.473	-8.637e-05	0.0451362	0.95495		0.473	-3.556e-05	0.865326	0.134709		0.473	-8.721e-05	0.441236	0.558851
0.474	-9.227e-05	0.0450669	0.955025		0.474	-5.164e-05	0.865192	0.13486		0.474	-9.397e-05	0.441629	0.558465
0.475	-0.00010238	0.045027	0.955075		0.475	-5.669e-05	0.864958	0.135099		0.475	-9.477e-05	0.441945	0.55815
0.476	-0.00011168	0.0450026	0.955109		0.476	-6.853e-05	0.864911	0.135158		0.476	-0.00010999	0.442472	0.557638
0.477	-0.00013023	0.0449678	0.955162		0.477	-9.133e-05	0.864503	0.135589		0.477	-0.00013869	0.442844	0.557294
0.478	-0.00016226	0.0449074	0.955255		0.478	-0.00011831	0.864146	0.135972		0.478	-0.00016141	0.443348	0.556813
0.479	-0.00018907	0.0448309	0.955358		0.479	-0.00013758	0.863338	0.1368		0.479	-0.00017894	0.44362	0.556559
0.48	-0.0002032	0.0447704	0.955433		0.48	-0.00015261	0.862867	0.137286		0.48	-0.00020741	0.44408	0.556127
0.481	-0.00021573	0.0447329	0.955483		0.481	-0.00016685	0.862716	0.137451		0.481	-0.000225	0.444577	0.555648
0.482	-0.0002232	0.0447172	0.955506		0.482	-0.00017098	0.862327	0.137844		0.482	-0.00021815	0.44505	0.555168
0.483	-0.00021225	0.0447048	0.955507		0.483	-0.00016761	0.862382	0.137786		0.483	-0.00020972	0.44554	0.55467
0.484	-0.00019053	0.0447288	0.955462		0.484	-0.00015091	0.862964	0.137187		0.484	-0.00019306	0.44612	0.554073
0.485	-0.00016457	0.0447364	0.955428		0.485	-0.00012321	0.863598	0.136525		0.485	-0.00016878	0.446605	0.553563
0.486	-0.00013601	0.0447869	0.955349		0.486	-9.377e-05	0.864236	0.135858		0.486	-0.00013601	0.447348	0.552788
0.487	-0.00010319	0.0448288	0.955274		0.487	-6.09e-05	0.865077	0.134984		0.487	-0.00010149	0.448035	0.552067
0.488	-7.87e-05	0.0448316	0.955247		0.488	-3.808e-05	0.865373	0.134665		0.488	-7.532e-05	0.448672	0.551404
0.489	-5.501e-05	0.0448163	0.955239		0.489	-1.693e-05	0.864869	0.135148		0.489	-5.924e-05	0.449004	0.551055
0.49	-3.557e-05	0.0448226	0.955213		0.49	5.93e-06	0.865587	0.134407		0.49	-4.065e-05	0.449603	0.550438
0.491	-1.017e-05	0.0448404	0.95517		0.491	2.035e-05	0.866343	0.133637		0.491	-1.611e-05	0.450174	0.549842
0.492	1.357e-05	0.0448743	0.955112		0.492	3.563e-05	0.86664	0.133325		0.492	-1.7e-06	0.450628	0.549374
0.493	2.715e-05	0.0448759	0.955097		0.493	6.025e-05	0.866683	0.133257		0.493	1.612e-05	0.451078	0.548906
0.494	3.821e-05	0.0448946	0.955067		0.494	8.492e-05	0.867247	0.132668		0.494	3.312e-05	0.452007	0.54796
0.495	5.862e-05	0.0448773	0.955064		0.495	9.515e-05	0.867742	0.132163		0.495	5.013e-05	0.452304	0.547646
0.496	7.561e-05	0.0448791	0.955045		0.496	0.00011045	0.867426	0.132464		0.496	6.202e-05	0.452407	0.547531
0.497	8.073e-05	0.0448647	0.955055		0.497	0.00012918	0.867665	0.132206		0.497	8.073e-05	0.45329	0.546629
0.498	8.843e-05	0.0448665	0.955045		0.498	0.0001335	0.868014	0.131852		0.498	9.013e-05	0.453791	0.546119
0.499	9.695e-05	0.0448372	0.955066		0.499	0.00013437	0.868022	0.131844		0.499	8.93e-05	0.454333	0.545578
0.5	9.953e-05	0.0448151	0.955085		0.5	0.00013696	0.868246	0.131617		0.5	9.953e-05	0.454851	0.545049
0.501	0.00010295	0.0448265	0.955071		0.501	0.00014719	0.868309	0.131544		0.501	0.0001055	0.455262	0.544632
0.502	0.0001106	0.0448073	0.955082		0.502	0.00014973	0.868209	0.131642		0.502	0.00010379	0.455791	0.544105
0.503	0.00010976	0.0448022	0.955088		0.503	0.00014975	0.868537	0.131313		0.503	9.87e-05	0.456219	0.543683
0.504	0.00010464	0.0447678	0.955128		0.504	0.00013952	0.868675	0.131185		0.504	9.443e-05	0.456783	0.543123
0.505	0.00010206	0.0447614	0.955137		0.505	0.00013608	0.868231	0.131633		0.505	9.44e-05	0.45723	0.542676
0.506	0.00010113	0.0447022	0.955197		0.506	0.00012662	0.867557	0.132317		0.506	9.688e-05	0.457379	0.542524
0.507	9.599e-05	0.0446419	0.955262		0.507	0.00012403	0.867633	0.132243		0.507	8.24e-05	0.457844	0.542074
0.508	8.41e-05	0.0446289	0.955287		0.508	0.00012062	0.867704	0.132175		0.508	6.626e-05	0.458553	0.541381
0.509	6.877e-05	0.0445739	0.955357		0.509	0.00011462	0.86727	0.132615		0.509	6.198e-05	0.459012	0.540926
0.51	6.024e-05	0.0445157	0.955424		0.51	9.672e-05	0.866812	0.133091		0.51	6.109e-05	0.459282	0.540657
0.511	5.089e-05	0.0444994	0.95545		0.511	7.802e-05	0.866836	0.133086		0.511	3.986e-05	0.459663	0.540297
0.512	3.646e-05	0.0444692	0.955494		0.512	7.632e-05	0.867016	0.132908		0.512	2.714e-05	0.460077	0.539896
0.513	2.458e-05	0.0444324	0.955543		0.513	6.187e-05	0.866839	0.133099		0.513	2.119e-05	0.460735	0.539244
0.514	2.117e-05	0.0443555	0.955623		0.514	5.082e-05	0.86648	0.133469		0.514	1.101e-05	0.46109	0.538899
0.515	1.185e-05	0.0443323	0.955656		0.515	4.315e-05	0.865947	0.13401		0.515	-1.69e-06	0.461259	0.538743
0.516	-2.54e-06	0.0443043	0.955698		0.516	4.144e-05	0.865581	0.134378		0.516	-1.522e-05	0.461717	0.538298
0.517	-1.184e-05	0.0442707	0.955741		0.517	3.043e-05	0.865505	0.134464		0.517	-1.944e-05	0.462263	0.537756
0.518	-2.113e-05	0.0442292	0.955792		0.518	7.61e-06	0.865506	0.134486		0.518	-2.958e-05	0.462661	0.537368
0.519	-2.958e-05	0.044177	0.955853		0.519	9.3e-06	0.865441	0.13455		0.519	-3.803e-05	0.463065	0.536973
0.52	-3.209e-05	0.0441598	0.955872		0.52	8.4e-07	0.865165	0.134834		0.52	-4.814e-05	0.463461	0.536587
0.521	-4.305e-05	0.0441068	0.955936		0.521	-9.29e-06	0.864767	0.135243		0.521	-5.15e-05	0.463822	0.53623
0.522	-4.894e-05	0.044078	0.955971		0.522	-1.687e-05	0.864472	0.135544		0.522	-5.315e-05	0.464299	0.535754
0.523	-4.976e-05	0.0440401	0.95601		0.523	-1.687e-05	0.864173	0.135844		0.523	-7.085e-05	0.464644	0.535427
0.524	-5.818e-05	0.0440241	0.956034		0.524	-1.939e-05	0.864082	0.135937		0.524	-7.42e-05	0.465095	0.534979
0.525	-6.238e-05	0.0440108	0.956052		0.525	-3.119e-05	0.863916	0.136115		0.525	-7.671e-05	0.465627	0.53445
0.526	-6.153e-05	0.043956	0.956106		0.526	-3.624e-05	0.864064	0.135972		0.526	-7.922e-05	0.466003	0.534077
0.527	-6.403e-05	0.0439409	0.956123		0.527	-4.55e-05	0.863839	0.136207		0.527	-8.931e-05	0.466474	0.533615
0.528	-7.413e-05	0.0439237	0.95615		0.528	-4.717e-05	0.86382	0.136227		0.528	-8.929e-05	0.466773	0.533317
0.529	-7.327e-05	0.0439093	0.956164		0.529	-4.801e-05	0.863755	0.136293		0.529	-8.675e-05	0.467256	0.532831
0.53	-6.988e-05	0.0438609	0.956209		0.53	-4.883e-05	0.863383	0.136665		0.53	-9.008e-05	0.467634	0.532456
0.531	-7.828e-05	0.0438427	0.956236		0.531	-4.63e-05	0.863348	0.136698		0.531	-9.427e-05	0.46808	0.532014
0.532	-7.996e-05	0.0437902	0.95629		0.532	-5.892e-05	0.863367	0.136692		0.532	-0.000101	0.468572	0.531529
0.533	-7.572e-05	0.0437859	0.95629		0.533	-5.132e-05	0.862993	0.137058		0.533	-0.00010096	0.468994	0.531107
0.534	-7.91e-05	0.0437683	0.956311		0.534	-5.217e-05	0.863251	0.136801		0.534	-9.593e-05	0.469456	0.53064
0.535	-8.331e-05	0.0437708	0.956313		0.535	-5.217e-05	0.863074	0.136979		0.535	-0.00010266	0.470031	0.530072
0.536	-8.33e-05	0.0437541	0.956329		0.536	-6.395e-05	0.863174	0.13689		0.536	-0.0001035	0.470405	0.529699
0.537	-7.908e-05	0.0437058	0.956373		0.537	-5.889e-05	0.862873	0.137185		0.537	-9.674e-05	0.4709	0.529197
0.538	-6.812e-05	0.0437049	0.956363		0.538	-5.298e-05	0.862737	0.137316		0.538	-0.00010008	0.471268	0.528832
0.539	-8.325e-05	0.0436825	0.956401		0.539	-5.971e-05	0.862722	0.137338		0.539	-0.00010512	0.471535	0.52857
0.54	-8.41e-05	0.0436688	0.956415		0.54	-6.223e-05	0.862928	0.137134		0.54	-0.00010008	0.472133	0.527967
0.541	-7.147e-05	0.0436499	0.956422		0.541	-5.466e-05	0.862758	0.137297		0.541	-0.00010174	0.472618	0.527483
0.542	-6.726e-05	0.0436227	0.956445		0.542	-5.633e-05	0.862689	0.137367		0.542	-0.00010594	0.472958	0.527148
0.543	-7.482e-05	0.0436462	0.956429		0.543	-5.465e-05	0.862625	0.137429		0.543	-0.00010509	0.473542	0.526563
0.544	-8.659e-05	0.0436194	0.956467		0.544	-6.305e-05	0.862553	0.13751		0.544	-0.00010089	0.473968	0.526133
0.545	-7.65e-05	0.0435944	0.956482		0.545	-5.716e-05	0.862642	0.137415		0.545	-9.583e-05	0.47434	0.525756
0.546	-7.146e-05	0.0436002	0.956471		0.546	-6.053e-05	0.862605	0.137455		0.546	-0.00010004	0.474755	0.525345
0.547	-8.239e-05	0.0435848	0.956498		0.547	-5.465e-05	0.862855	0.137199		0.547	-0.00010593	0.475312	0.524794
0.548	-8.322e-05	0.0435887	0.956495		0.548	-6.557e-05	0.862637	0.137428		0.548	-0.00010172	0.475786	0.524316
0.549	-7.142e-05	0.0435375	0.956534		0.549	-6.386e-05	0.862374	0.13769		0.549	-0.00010251	0.476089	0.524014
0.55	-6.974e-05	0.0435463	0.956523		0.55	-5.882e-05	0.862101	0.137958		0.55	-0.0001042	0.476533	0.523572
0.551	-6.804e-05	0.0434743	0.956594		0.551	-6.048e-05	0.861849	0.138212		0.551	-0.00010669	0.476995	0.523111
0.552	-7.308e-05	0.0434992	0.956574		0.552	-5.376e-05	0.862218	0.137836		0.552	-9.996e-05	0.477554	0.522545
0.553	-7.559e-05	0.0435198	0.956556		0.553	-5.124e-05	0.862161	0.13789		0.553	-9.995e-05	0.477719	0.522381
0.554	-6.299e-05	0.0434401	0.956623		0.554	-6.299e-05	0.861757	0.138306		0.554	-0.00010582	0.47808	0.522025
0.555	-7.22e-05	0.0434475	0.956625		0.555	-6.381e-05	0.861761	0.138303		0.555	-9.991e-05	0.478658	0.521442
0.556	-7.81e-05	0.0434544	0.956624		0.556	-6.13e-05	0.861497	0.138564		0.556	-9.993e-05	0.479161	0.520939
0.557	-7.221e-05	0.0434124	0.95666		0.557	-5.542e-05	0.862057	0.137998		0.557	-9.572e-05	0.479387	0.520709
0.558	-6.296e-05	0.0433895	0.956673		0.558	-6.716e-05	0.861734	0.138333		0.558	-0.0001041	0.479957	0.520147
0.559	-7.22e-05	0.0433945	0.956678		0.559	-5.793e-05	0.861876	0.138182		0.559	-0.00010243	0.480316	0.519786
0.56	-6.463e-05	0.0434064	0.956658		0.56	-6.043e-05	0.861711	0.138349		0.56	-9.737e-05	0.480931	0.519166
0.561	-6.295e-05	0.0433955	0.956668		0.561	-5.288e-05	0.861421	0.138632		0.561	-0.00010156	0.481414	0.518688
0.562	-1.008e-05	0.0434238	0.956586		0.562	-7.56e-06	0.862129	0.137879		0.562	-5.122e-05	0.481821	0.518231
0.563	-1.83e-05	0.0439219	0.956096		0.563	-1.331e-05	0.860537	0.139476		0.563	-6.653e-05	0.481994	0.518072
0.564	-1.828e-05	0.0439474	0.956071		0.564	-1.912e-05	0.859974	0.140045		0.564	-6.649e-05	0.482165	0.517901
0.565	-2.16e-05	0.0439378	0.956084		0.565	-2.077e-05	0.859821	0.1402		0.565	-6.894e-05	0.482488	0.517581
0.566	-3.072e-05	0.043909	0.956122		0.566	-2.242e-05	0.859402	0.140621		0.566	-7.722e-05	0.482966	0.517111
0.567	-2.407e-05	0.0439167	0.956107		0.567	-1.909e-05	0.859494	0.140525		0.567	-6.475e-05	0.4835	0.516565
0.568	-2.49e-05	0.0438724	0.956153		0.568	-1.992e-05	0.859599	0.140421		0.568	-5.893e-05	0.483735	0.516324
0.569	-2.158e-05	0.0438588	0.956163		0.569	-3.569e-05	0.859603	0.140433		0.569	-8.052e-05	0.484131	0.515949
0.57	-3.321e-05	0.0438823	0.956151		0.57	-2.241e-05	0.85971	0.140313		0.57	-7.969e-05	0.484598	0.515482
0.571	-2.572e-05	0.0437963	0.956229		0.571	-2.241e-05	0.859268	0.140754		0.571	-7.469e-05	0.485303	0.514772
0.572	-1.909e-05	0.0438491	0.95617		0.572	-3.735e-05	0.859403	0.140634		0.572	-6.888e-05	0.485805	0.514264
0.573	-1.41e-05	0.0438371	0.956177		0.573	-2.821e-05	0.859245	0.140783		0.573	-8.297e-05	0.485612	0.514471
0.574	-2.905e-05	0.0438059	0.956223		0.574	-2.075e-05	0.85968	0.140341		0.574	-7.47e-05	0.486293	0.513781
0.575	-2.82e-05	0.0438168	0.956211		0.575	-3.484e-05	0.859576	0.140458		0.575	-6.968e-05	0.486948	0.513122
0.576	-1.825e-05	0.0438213	0.956197		0.576	-3.816e-05	0.859472	0.140566		0.576	-7.052e-05	0.487367	0.512704
0.577	-1.493e-05	0.0438472	0.956168		0.577	-2.904e-05	0.859303	0.140726		0.577	-7.549e-05	0.487767	0.512308
0.578	-2.653e-05	0.0437247	0.956302		0.578	-3.067e-05	0.858864	0.141166		0.578	-7.709e-05	0.487866	0.512211
0.579	-1.742e-05	0.0437698	0.956248		0.579	-3.733e-05	0.859433	0.140604		0.579	-6.885e-05	0.48856	0.511508
0.58	-1.327e-05	0.0437491	0.956264		0.58	-3.565e-05	0.85924	0.140795		0.58	-6.965e-05	0.488916	0.511153
0.581	-1.409e-05	0.0437659	0.956248		0.581	-2.321e-05	0.858834	0.141189		0.581	-7.461e-05	0.489378	0.510696
0.582	-1.575e-05	0.0437361	0.95628		0.582	-2.985e-05	0.859273	0.140757		0.582	-7.793e-05	0.48987	0.510208
0.583	-1.989e-05	0.0437086	0.956311		0.583	-3.15e-05	0.85893	0.141102		0.583	-7.791e-05	0.490303	0.509775
0.584	-1.492e-05	0.0437175	0.956297		0.584	-2.818e-05	0.858878	0.14115		0.584	-7.21e-05	0.490389	0.509683
0.585	-1.408e-05	0.0436566	0.956357		0.585	-3.065e-05	0.858586	0.141445		0.585	-7.786e-05	0.490971	0.509107
0.586	-1.077e-05	0.0436765	0.956334		0.586	-2.485e-05	0.858518	0.141507		0.586	-7.953e-05	0.491225	0.508854
0.587	-1.16e-05	0.043685	0.956327		0.587	-2.982e-05	0.858842	0.141188		0.587	-7.29e-05	0.491658	0.508415
0.588	1.66e-06	0.0436669	0.956331		0.588	-2.485e-05	0.85882	0.141205		0.588	-7.536e-05	0.492302	0.507773
0.589	-9.11e-06	0.0436578	0.956351		0.589	-2.65e-05	0.858618	0.141408		0.589	-7.537e-05	0.492542	0.507534
0.59	-4.14e-06	0.0436512	0.956353		0.59	-3.312e-05	0.858241	0.141792		0.59	-6.955e-05	0.492882	0.507187
0.591	3.31e-06	0.0436206	0.956376		0.591	-3.806e-05	0.857823	0.142215		0.591	-7.861e-05	0.493201	0.506878
0.592	-3.31e-06	0.0435763	0.956427		0.592	-3.061e-05	0.857668	0.142362		0.592	-7.695e-05	0.493469	0.506608
0.593	-4.97e-06	0.0436321	0.956373		0.593	-2.069e-05	0.858206	0.141815		0.593	-7.201e-05	0.493998	0.506074
0.594	3.31e-06	0.0436482	0.956348		0.594	-3.311e-05	0.858484	0.141549		0.594	-7.781e-05	0.494516	0.505562
0.595	-3.31e-06	0.0436409	0.956362		0.595	-2.978e-05	0.858189	0.141841		0.595	-7.446e-05	0.49471	0.505365
0.596	-8.3e-07	0.0435672	0.956434		0.596	-2.647e-05	0.858045	0.141981		0.596	-6.536e-05	0.495377	0.504688
0.597	-5.79e-06	0.0435553	0.956451		0.597	-2.481e-05	0.857723	0.142302		0.597	-7.526e-05	0.495672	0.504403
0.598	1.075e-05	0.043585	0.956404		0.598	-2.646e-05	0.857412	0.142614		0.598	-7.11e-05	0.495977	0.504094
0.599	1.24e-05	0.0435735	0.956414		0.599	-1.571e-05	0.857656	0.14236		0.599	-6.945e-05	0.496165	0.503904
0.6	1.158e-05	0.0435616	0.956427		0.6	-1.488e-05	0.85813	0.141885		0.6	-7.442e-05	0.496799	0.503275
0.601	8.27e-06	0.0435637	0.956428		0.601	-2.976e-05	0.857677	0.142352		0.601	-8.764e-05	0.497023	0.503065
0.602	7.44e-06	0.0435051	0.956488		0.602	-3.719e-05	0.857509	0.142528		0.602	-7.687e-05	0.497625	0.502452
0.603	1.405e-05	0.0435035	0.956482		0.603	-2.892e-05	0.857025	0.143004		0.603	-7.518e-05	0.498048	0.502027
0.604	9.09e-06	0.0435109	0.95648		0.604	-2.478e-05	0.857283	0.142742		0.604	-7.765e-05	0.49832	0.501758
0.605	1.405e-05	0.0435197	0.956466		0.605	-3.388e-05	0.857365	0.142669		0.605	-8.097e-05	0.498751	0.50133
0.606	2.066e-05	0.043512	0.956467		0.606	-3.471e-05	0.857371	0.142664		0.606	-6.693e-05	0.499173	0.500894
0.607	2.396e-05	0.0435163	0.95646		0.607	-3.222e-05	0.857222	0.14281		0.607	-7.022e-05	0.499326	0.500744
0.608	1.982e-05	0.043558	0.956422		0.608	-2.395e-05	0.856644	0.14338		0.608	-7.019e-05	0.499651	0.500419
0.609	1.899e-05	0.0434734	0.956508		0.609	-3.385e-05	0.856903	0.143131		0.609	-7.926e-05	0.500005	0.500074
0.61	2.147e-05	0.0434729	0.956506		0.61	-3.302e-05	0.857117	0.142916		0.61	-7.678e-05	0.500499	0.499578
0.611	2.147e-05	0.0434851	0.956493		0.611	-2.477e-05	0.857154	0.14287		0.611	-7.184e-05	0.501008	0.499064
0.612	2.393e-05	0.0434713	0.956505		0.612	-3.218e-05	0.856521	0.143511		0.612	-7.179e-05	0.501189	0.498883
0.613	2.642e-05	0.0434359	0.956538		0.613	-3.715e-05	0.857188	0.142849		0.613	-8.091e-05	0.501686	0.498394
0.614	3.218e-05	0.0434268	0.956541		0.614	-2.805e-05	0.856552	0.143476		0.614	-7.59e-05	0.502102	0.497974
0.615	3.134e-05	0.0434269	0.956542		0.615	-3.381e-05	0.856429	0.143605		0.615	-6.844e-05	0.502378	0.497691
0.616	3.381e-05	0.0434592	0.956507		0.616	-3.628e-05	0.856315	0.143722		0.616	-6.844e-05	0.502975	0.497093
0.617	3.957e-05	0.0433804	0.95658		0.617	-2.226e-05	0.856203	0.14382		0.617	-7.997e-05	0.502944	0.497136
0.618	3.133e-05	0.043419	0.95655		0.618	-2.72e-05	0.8563	0.143727		0.618	-7.337e-05	0.503505	0.496569
0.619	3.874e-05	0.0434061	0.956555		0.619	-3.379e-05	0.85603	0.144004		0.619	-7.006e-05	0.503797	0.496273
0.62	4.533e-05	0.0434307	0.956524		0.62	-3.791e-05	0.856168	0.14387		0.62	-8.076e-05	0.504316	0.495764
0.621	4.614e-05	0.0433906	0.956563		0.621	-2.801e-05	0.856064	0.143964		0.621	-8.156e-05	0.504703	0.495379
0.622	4.366e-05	0.0433609	0.956595		0.622	-3.213e-05	0.855629	0.144403		0.622	-7.826e-05	0.505285	0.494793
0.623	4.036e-05	0.0433707	0.956589		0.623	-3.871e-05	0.855624	0.144414		0.623	-7.495e-05	0.505186	0.494889
0.624	4.364e-05	0.0434217	0.956535		0.624	-3.376e-05	0.855395	0.144639		0.624	-6.752e-05	0.505706	0.494361
0.625	4.611e-05	0.0433874	0.956566		0.625	-2.964e-05	0.855485	0.144545		0.625	-7.904e-05	0.505857	0.494222
0.626	4.774e-05	0.0433135	0.956639		0.626	-3.457e-05	0.855197	0.144837		0.626	-7.82e-05	0.506262	0.493817
0.627	4.857e-05	0.0433359	0.956615		0.627	-3.046e-05	0.85546	0.144571		0.627	-7.327e-05	0.506659	0.493414
0.628	5.346e-05	0.0433147	0.956632		0.628	-3.29e-05	0.854897	0.145136		0.628	-7.485e-05	0.506685	0.49339
0.629	5.595e-05	0.0433618	0.956582		0.629	-3.127e-05	0.855315	0.144716		0.629	-8.145e-05	0.507069	0.493012
0.63	5.263e-05	0.0433787	0.956569		0.63	-3.372e-05	0.854835	0.145199		0.63	-8.306e-05	0.5073	0.492783
0.631	5.842e-05	0.0433536	0.956588		0.631	-3.291e-05	0.854862	0.145171		0.631	-8.804e-05	0.507992	0.492096
0.632	6.578e-05	0.0433011	0.956633		0.632	-3.536e-05	0.855004	0.145031		0.632	-8.305e-05	0.50818	0.491903
0.633	6.082e-05	0.0432983	0.956641		0.633	-3.452e-05	0.854582	0.145452		0.633	-8.301e-05	0.508332	0.491751
0.634	7.068e-05	0.043313	0.956616		0.634	-3.945e-05	0.854504	0.145536		0.634	-7.726e-05	0.508906	0.491171
0.635	7.392e-05	0.0432692	0.956657		0.635	-3.778e-05	0.854202	0.145836		0.635	-7.556e-05	0.509405	0.49067
0.636	6.899e-05	0.0432896	0.956641		0.636	-2.793e-05	0.854262	0.145766		0.636	-7.228e-05	0.509543	0.490529
0.637	6.737e-05	0.0433086	0.956624		0.637	-3.451e-05	0.854438	0.145596		0.637	-8.133e-05	0.509807	0.490275
0.638	8.456e-05	0.0432239	0.956692		0.638	-3.941e-05	0.854026	0.146014		0.638	-7.8e-05	0.50979	0.490288
0.639	8.87e-05	0.0432629	0.956648		0.639	-3.778e-05	0.854262	0.145775		0.639	-6.652e-05	0.510454	0.489612
0.64	7.801e-05	0.04325	0.956672		0.64	-3.859e-05	0.853945	0.146094		0.64	-7.965e-05	0.510547	0.489533
0.641	7.799e-05	0.0432503	0.956672		0.641	-4.926e-05	0.8541	0.145949		0.641	-8.127e-05	0.510954	0.489127
0.642	8.454e-05	0.043252	0.956663		0.642	-4.35e-05	0.853945	0.146098		0.642	-8.126e-05	0.511388	0.488693
0.643	8.199e-05	0.0431783	0.95674		0.643	-2.706e-05	0.853024	0.147003		0.643	-8.117e-05	0.511482	0.4886
0.644	8.693e-05	0.0431796	0.956733		0.644	-2.788e-05	0.853383	0.146645		0.644	-8.201e-05	0.512081	0.488001
0.645	9.103e-05	0.0431857	0.956723		0.645	-3.199e-05	0.85334	0.146692		0.645	-7.955e-05	0.51228	0.4878
0.646	9.754e-05	0.0431551	0.956747		0.646	-3.033e-05	0.853019	0.147011		0.646	-7.459e-05	0.51263	0.487444
0.647	9.504e-05	0.0431807	0.956724		0.647	-3.031e-05	0.852781	0.14725		0.647	-7.783e-05	0.513035	0.487043
0.648	9.504e-05	0.0431839	0.956721		0.648	-4.015e-05	0.852821	0.147219		0.648	-8.439e-05	0.513259	0.486826
0.649	9.914e-05	0.0432116	0.956689		0.649	-3.605e-05	0.852744	0.147292		0.649	-8.767e-05	0.513657	0.486431
0.65	0.00010075	0.0432014	0.956698		0.65	-3.031e-05	0.852625	0.147406		0.65	-8.601e-05	0.513668	0.486418
0.651	9.907e-05	0.04314	0.956761		0.651	-2.702e-05	0.852425	0.147602		0.651	-8.269e-05	0.513755	0.486328
0.652	0.00010155	0.0431035	0.956795		0.652	-3.358e-05	0.852697	0.147336		0.652	-8.599e-05	0.514193	0.485893
0.653	0.00010724	0.0431223	0.95677		0.653	-3.193e-05	0.852428	0.147604		0.653	-8.514e-05	0.514313	0.485772
0.654	0.00010229	0.0431224	0.956775		0.654	-3.682e-05	0.851953	0.148084		0.654	-8.101e-05	0.514859	0.485222
0.655	0.00011369	0.0431072	0.956779		0.655	-4.008e-05	0.851537	0.148503		0.655	-8.424e-05	0.515147	0.484938
0.656	0.00013085	0.0431012	0.956768		0.656	-3.598e-05	0.851914	0.148122		0.656	-8.26e-05	0.515591	0.484491
0.657	0.00013164	0.0431378	0.956731		0.657	-2.78e-05	0.851815	0.148213		0.657	-9.076e-05	0.515747	0.484344
0.658	0.00011935	0.0431428	0.956738		0.658	-3.679e-05	0.851656	0.148381		0.658	-8.665e-05	0.515924	0.484163
0.659	0.00012423	0.0431199	0.956756		0.659	-4.495e-05	0.851402	0.148643		0.659	-8.01e-05	0.515969	0.484111
0.66	0.00013081	0.0431294	0.95674		0.66	-3.761e-05	0.851883	0.148155		0.66	-7.276e-05	0.516386	0.483686
0.661	0.00013069	0.0431072	0.956762		0.661	-3.594e-05	0.851096	0.14894		0.661	-7.515e-05	0.516435	0.48364
0.662	0.00013227	0.0430592	0.956809		0.662	-4.246e-05	0.850476	0.149567		0.662	-8.41e-05	0.516561	0.483523
0.663	0.00014127	0.0430894	0.956769		0.663	-4.246e-05	0.850832	0.149211		0.663	-8.819e-05	0.517209	0.482879
0.664	0.00014125	0.0431132	0.956746		0.664	-3.348e-05	0.851079	0.148954		0.664	-8.165e-05	0.51789	0.482191
0.665	0.00013953	0.0430985	0.956762		0.665	-3.101e-05	0.850508	0.149523		0.665	-8.405e-05	0.517794	0.48229
0.666	0.00014362	0.0431158	0.956741		0.666	-3.672e-05	0.850711	0.149326		0.666	-8.568e-05	0.518041	0.482045
0.667	0.00015343	0.0431358	0.956711		0.667	-3.509e-05	0.850723	0.149312		0.667	-7.998e-05	0.518432	0.481648
0.668	0.00015995	0.0431422	0.956698		0.668	-4.244e-05	0.850734	0.149308		0.668	-8.242e-05	0.518491	0.481591
0.669	0.00015327	0.0430748	0.956772		0.669	-4.321e-05	0.850253	0.14979		0.669	-8.56e-05	0.518731	0.481355
0.67	0.00015231	0.0430277	0.95682		0.67	-3.665e-05	0.849408	0.150629		0.67	-8.634e-05	0.518951	0.481135
0.671	0.00015965	0.0430464	0.956794		0.671	-3.828e-05	0.849506	0.150532		0.671	-8.39e-05	0.519267	0.480816
0.672	0.00016206	0.0430089	0.956829		0.672	-4.398e-05	0.84923	0.150814		0.672	-8.714e-05	0.519396	0.480692
0.673	0.00016697	0.0430137	0.956819		0.673	-4.072e-05	0.849652	0.150389		0.673	-8.552e-05	0.519514	0.480572
0.674	0.00017253	0.0429986	0.956829		0.674	-3.744e-05	0.849199	0.150839		0.674	-8.871e-05	0.519495	0.480594
0.675	0.00016936	0.0430517	0.956779		0.675	-3.908e-05	0.849139	0.1509		0.675	-8.712e-05	0.520696	0.479391
0.676	0.00017498	0.0430524	0.956773		0.676	-3.581e-05	0.848954	0.151082		0.676	-7.813e-05	0.520733	0.479345
0.677	0.0001855	0.0430536	0.956761		0.677	-3.743e-05	0.848752	0.151285		0.677	-8.624e-05	0.520646	0.479441
0.678	0.00018785	0.0430561	0.956756		0.678	-4.229e-05	0.848457	0.151585		0.678	-9.108e-05	0.520895	0.479196
0.679	0.00017887	0.0430052	0.956816		0.679	-3.984e-05	0.848572	0.151468		0.679	-8.618e-05	0.520891	0.479195
0.68	0.00017806	0.0429687	0.956853		0.68	-4.065e-05	0.848476	0.151564		0.68	-8.456e-05	0.521168	0.478917
0.681	0.00019425	0.0429863	0.956819		0.681	-4.551e-05	0.848377	0.151668		0.681	-9.184e-05	0.521482	0.47861
0.682	0.0002007	0.0429838	0.956815		0.682	-3.25e-05	0.848366	0.151666		0.682	-9.182e-05	0.521691	0.478401
0.683	0.00019185	0.0429807	0.956827		0.683	-3.17e-05	0.848536	0.151496		0.683	-8.78e-05	0.522358	0.477729
0.684	0.00019249	0.0429702	0.956837		0.684	-4.548e-05	0.847918	0.152127		0.684	-8.366e-05	0.522472	0.477611
0.685	0.00020225	0.0429588	0.956839		0.685	-4.224e-05	0.848359	0.151683		0.685	-7.96e-05	0.522973	0.477106
0.686	0.00020528	0.042916	0.956879		0.686	-3.083e-05	0.847784	0.152247		0.686	-7.87e-05	0.522772	0.477307
0.687	0.00021404	0.0429404	0.956846		0.687	-3.162e-05	0.846875	0.153157		0.687	-8.513e-05	0.52291	0.477175
0.688	0.00022223	0.0429642	0.956814		0.688	-3.65e-05	0.846889	0.153147		0.688	-8.759e-05	0.523736	0.476352
0.689	0.00025125	0.0429413	0.956807		0.689	-4.05e-06	0.846209	0.153795		0.689	-5.754e-05	0.523316	0.476741
0.69	0.00025113	0.0425797	0.957169		0.69	-1.468e-05	0.846391	0.153623		0.69	-6.034e-05	0.523318	0.476742
0.691	0.00022378	0.0422679	0.957508		0.691	-3.443e-05	0.846817	0.153217		0.691	-8.279e-05	0.52363	0.476453
0.692	0.00022528	0.0422401	0.957535		0.692	-2.376e-05	0.846559	0.153465		0.692	-7.946e-05	0.523993	0.476087
0.693	0.0002325	0.0421842	0.957583		0.693	-3.029e-05	0.846003	0.154028		0.693	-8.76e-05	0.523881	0.476207
0.694	0.00024001	0.042259	0.957501		0.694	-2.457e-05	0.846332	0.153692		0.694	-9.338e-05	0.52425	0.475843
0.695	0.00024397	0.0422916	0.957464		0.695	-1.965e-05	0.846011	0.154008		0.695	-9.251e-05	0.524332	0.475761
0.696	0.00024295	0.0423068	0.95745		0.696	-2.618e-05	0.845309	0.154717		0.696	-8.344e-05	0.524167	0.475916
0.697	0.00024297	0.0423204	0.957437		0.697	-2.863e-05	0.845255	0.154774		0.697	-8.672e-05	0.524694	0.475393
0.698	0.00025332	0.0422252	0.957521		0.698	-3.187e-05	0.844649	0.155383		0.698	-9.071e-05	0.524545	0.475546
0.699	0.00025831	0.0421951	0.957547		0.699	-3.27e-05	0.845065	0.154968		0.699	-8.747e-05	0.525064	0.475023
0.7	0.00026371	0.0421607	0.957576		0.7	-3.347e-05	0.844024	0.15601		0.7	-8.981e-05	0.524914	0.475176
0.701	0.00026711	0.0422093	0.957524		0.701	-3.022e-05	0.844385	0.155645		0.701	-9.394e-05	0.525532	0.474562
0.702	0.0002777	0.0422414	0.957481		0.702	-2.777e-05	0.844163	0.155865		0.702	-9.066e-05	0.525973	0.474118
0.703	0.00027033	0.0422297	0.9575		0.703	-2.695e-05	0.844132	0.155895		0.703	-8.657e-05	0.526153	0.473933
0.704	0.00026772	0.0422352	0.957497		0.704	-2.612e-05	0.843925	0.156101		0.704	-8.407e-05	0.525863	0.474221
0.705	0.00028232	0.0422081	0.95751		0.705	-2.366e-05	0.843863	0.156161		0.705	-9.384e-05	0.52625	0.473844
0.706	0.00028455	0.0421304	0.957585		0.706	-1.549e-05	0.843555	0.156461		0.706	-9.458e-05	0.526123	0.473972
0.707	0.00029352	0.0421537	0.957553		0.707	-1.223e-05	0.843319	0.156693		0.707	-8.643e-05	0.526019	0.474067
0.708	0.00030172	0.042233	0.957465		0.708	-2.039e-05	0.843453	0.156567		0.708	-9.215e-05	0.526297	0.473795
0.709	0.00030227	0.0422326	0.957465		0.709	-2.363e-05	0.843213	0.156811		0.709	-9.533e-05	0.526936	0.473159
0.71	0.00029473	0.0420851	0.95762		0.71	-8.14e-06	0.842483	0.157525		0.71	-0.00010259	0.526897	0.473206
0.711	0.00030709	0.0421623	0.957531		0.711	-2.362e-05	0.842743	0.157281		0.711	-9.856e-05	0.527203	0.472896
0.712	0.00032236	0.0421821	0.957496		0.712	-2.116e-05	0.842286	0.157735		0.712	-9.199e-05	0.52736	0.472732
0.713	0.00031563	0.0421714	0.957513		0.713	-4.07e-06	0.841522	0.158482		0.713	-8.867e-05	0.527462	0.472627
0.714	0.00030972	0.0420879	0.957602		0.714	-9.75e-06	0.841174	0.158835		0.714	-0.0001008	0.527757	0.472344
0.715	0.00032102	0.0420405	0.957638		0.715	-2.519e-05	0.840912	0.159113		0.715	-0.00010565	0.52722	0.472885
0.716	0.00032278	0.0421299	0.957547		0.716	-1.057e-05	0.841429	0.158582		0.716	-9.838e-05	0.527556	0.472542
0.717	0.00033716	0.0420879	0.957575		0.717	-1.62e-06	0.841119	0.158883		0.717	-0.00010155	0.527828	0.472274
0.718	0.00034277	0.0421351	0.957522		0.718	-1.62e-06	0.8408	0.159202		0.718	-9.991e-05	0.528132	0.471968
0.719	0.00033386	0.0422276	0.957438		0.719	-4.06e-06	0.841086	0.158918		0.719	-0.00010154	0.528258	0.471844
0.72	0.00034421	0.0421111	0.957545		0.72	1.62e-06	0.84082	0.159179		0.72	-8.768e-05	0.528134	0.471954
0.721	0.00035867	0.042149	0.957492		0.721	9.74e-06	0.840449	0.159541		0.721	-9.575e-05	0.528555	0.471541
0.722	0.00035823	0.0420818	0.95756		0.722	1.62e-06	0.839522	0.160476		0.722	-0.00010455	0.528469	0.471636
0.723	0.00036072	0.0420941	0.957545		0.723	6.48e-06	0.839458	0.160536		0.723	-9.808e-05	0.528119	0.47198
0.724	0.00035807	0.0420841	0.957558		0.724	7.29e-06	0.839055	0.160938		0.724	-9.964e-05	0.528307	0.471793
0.725	0.00035693	0.0420475	0.957596		0.725	3.24e-06	0.838401	0.161596		0.725	-9.308e-05	0.528907	0.471186
0.726	0.00037562	0.0420462	0.957578		0.726	1.214e-05	0.83839	0.161598		0.726	-9.633e-05	0.528961	0.471136
0.727	0.00038826	0.0420739	0.957538		0.727	5.66e-06	0.838169	0.161825		0.727	-0.00010273	0.52914	0.470963
0.728	0.00039053	0.0419998	0.95761		0.728	1.779e-05	0.837487	0.162495		0.728	-9.783e-05	0.528926	0.471172
0.729	0.0003898	0.0420411	0.957569		0.729	1.375e-05	0.837936	0.16205		0.729	-8.411e-05	0.529075	0.471009
0.73	0.0003882	0.0420781	0.957534		0.73	1.537e-05	0.837905	0.16208		0.73	-8.492e-05	0.529459	0.470626
0.731	0.00039769	0.0421345	0.957468		0.731	2.506e-05	0.83697	0.163005		0.731	-8.891e-05	0.530011	0.470078
0.732	0.00039334	0.0421183	0.957488		0.732	2.585e-05	0.837168	0.162806		0.732	-8.885e-05	0.530083	0.470006
0.733	0.00040303	0.0421582	0.957439		0.733	2.423e-05	0.836904	0.163071		0.733	-9.207e-05	0.52986	0.470232
0.734	0.00043035	0.0421172	0.957452		0.734	3.714e-05	0.836499	0.163463		0.734	-9.528e-05	0.529454	0.470642
0.735	0.00041706	0.0421188	0.957464		0.735	3.791e-05	0.836086	0.163876		0.735	-9.196e-05	0.529855	0.470236
0.736	0.00040485	0.0419993	0.957596		0.736	2.984e-05	0.835484	0.164486		0.736	-8.549e-05	0.529262	0.470824
0.737	0.00043109	0.0419877	0.957581		0.737	3.545e-05	0.835329	0.164635		0.737	-8.541e-05	0.529808	0.470277
0.738	0.00044168	0.0419262	0.957632		0.738	3.546e-05	0.836049	0.163916		0.738	-9.188e-05	0.53043	0.469662
0.739	0.00044655	0.0420917	0.957462		0.739	4.433e-05	0.835678	0.164277		0.739	-9.511e-05	0.53005	0.470045
0.74	0.00044032	0.041987	0.957573		0.74	4.025e-05	0.834594	0.165366		0.74	-9.016e-05	0.529357	0.470733
0.741	0.00044323	0.041924	0.957633		0.741	5.148e-05	0.833981	0.165968		0.741	-0.00010296	0.530198	0.469905
0.742	0.00044335	0.0420364	0.95752		0.742	4.828e-05	0.83389	0.166062		0.742	-9.414e-05	0.529482	0.470612
0.743	0.00045898	0.0420991	0.957442		0.743	3.939e-05	0.833243	0.166718		0.743	-0.0001053	0.529743	0.470362
0.744	0.00045799	0.0419933	0.957549		0.744	5.866e-05	0.833349	0.166592		0.744	-8.758e-05	0.530728	0.469359
0.745	0.00048221	0.0420117	0.957506		0.745	6.751e-05	0.833773	0.16616		0.745	-9.162e-05	0.529864	0.470228
0.746	0.00047839	0.0421289	0.957393		0.746	3.933e-05	0.832853	0.167108		0.746	-9.793e-05	0.52946	0.470638
0.747	0.00049353	0.0419824	0.957524		0.747	4.253e-05	0.83231	0.167647		0.747	-8.346e-05	0.530584	0.469499
0.748	0.00049565	0.0419547	0.95755		0.748	4.171e-05	0.832271	0.167687		0.748	-8.261e-05	0.531088	0.468995
0.749	0.00050526	0.0420404	0.957454		0.749	5.855e-05	0.831692	0.168249		0.749	-9.865e-05	0.530986	0.469112
0.75	0.00049863	0.0418886	0.957613		0.75	5.852e-05	0.831955	0.167986		0.75	-0.00010341	0.530453	0.469651
0.751	0.00050409	0.0419765	0.957519		0.751	6.251e-05	0.832382	0.167556		0.751	-9.056e-05	0.529609	0.470481
0.752	0.00050095	0.0420124	0.957487		0.752	7.362e-05	0.830968	0.168959		0.752	-8.803e-05	0.530138	0.46995
0.753	0.00053471	0.0418811	0.957584		0.753	5.283e-05	0.831121	0.168826		0.753	-9.285e-05	0.530939	0.469154
0.754	0.00052462	0.0420247	0.957451		0.754	7.369e-05	0.832231	0.167695		0.754	-9.771e-05	0.530451	0.469646
0.755	0.00055738	0.0420347	0.957408		0.755	7.277e-05	0.831148	0.168779		0.755	-9.676e-05	0.531344	0.468753
0.756	0.00054306	0.0420589	0.957398		0.756	6.478e-05	0.830368	0.169568		0.756	-0.00010957	0.530659	0.46945
0.757	0.00051403	0.0419251	0.957561		0.757	7.104e-05	0.829023	0.170905		0.757	-8.7e-05	0.53073	0.469357
0.758	0.00053501	0.0420599	0.957405		0.758	5.829e-05	0.829919	0.170023		0.758	-0.0001062	0.531033	0.469073
0.759	0.00054187	0.0419679	0.95749		0.759	6.225e-05	0.829454	0.170484		0.759	-9.816e-05	0.531168	0.46893
0.76	0.00054885	0.0418468	0.957604		0.76	7.02e-05	0.827965	0.171965		0.76	-9.733e-05	0.530153	0.469944
0.761	0.00055539	0.04193	0.957515		0.761	5.666e-05	0.828854	0.171089		0.761	-9.416e-05	0.531045	0.46905
0.762	0.00058397	0.0418963	0.95752		0.762	7.887e-05	0.828098	0.171823		0.762	-0.00011313	0.531209	0.468904
0.763	0.00058305	0.0418537	0.957563		0.763	8.432e-05	0.827086	0.17283		0.763	-7.954e-05	0.529964	0.470116
0.764	0.00058958	0.0417479	0.957663		0.764	8.911e-05	0.827939	0.171972		0.764	-8.434e-05	0.530362	0.469722
0.765	0.00059292	0.0419177	0.957489		0.765	7.153e-05	0.826325	0.173604		0.765	-9.379e-05	0.530824	0.46927
0.766	0.00062525	0.0420497	0.957325		0.766	7.786e-05	0.826476	0.173446		0.766	-0.00010169	0.530351	0.469751
0.767	0.00059773	0.0419132	0.957489		0.767	8.176e-05	0.825375	0.174543		0.767	-9.684e-05	0.530737	0.469359
0.768	0.00060553	0.0419957	0.957399		0.768	8.809e-05	0.825705	0.174207		0.768	-0.0001119	0.530784	0.469328
0.769	0.00062973	0.0420227	0.957348		0.769	0.0001039	0.824658	0.175238		0.769	-8.328e-05	0.530689	0.469394
0.77	0.00063316	0.0419692	0.957398		0.77	8.49e-05	0.824172	0.175743		0.77	-9.442e-05	0.530899	0.469195
0.771	0.0006306	0.0418891	0.95748		0.771	7.139e-05	0.824534	0.175395		0.771	-9.836e-05	0.53084	0.469258
0.772	0.00063129	0.0418353	0.957533		0.772	0.00011248	0.823525	0.176363		0.772	-7.287e-05	0.530146	0.469927
0.773	0.00065189	0.041966	0.957382		0.773	7.674e-05	0.822279	0.177645		0.773	-9.098e-05	0.530493	0.469598
0.774	0.00068716	0.0419438	0.957369		0.774	9.094e-05	0.821161	0.178748		0.774	-0.00010359	0.531141	0.468962
0.775	0.00067098	0.0419985	0.95733		0.775	9.811e-05	0.822835	0.177066		0.775	-8.466e-05	0.530574	0.469511
0.776	0.00068236	0.04201	0.957308		0.776	0.00011162	0.822525	0.177364		0.776	-9.341e-05	0.531431	0.468663
0.777	0.00070533	0.0418417	0.957453		0.777	0.00012716	0.820585	0.179288		0.777	-9.399e-05	0.530774	0.46932
0.778	0.00068274	0.0418765	0.957441		0.778	9.945e-05	0.821648	0.178253		0.778	-7.893e-05	0.530282	0.469797
0.779	0.00069216	0.0419547	0.957353		0.779	0.00013259	0.821295	0.178573		0.779	-7.892e-05	0.52959	0.470489
0.78	0.00072666	0.041911	0.957362		0.78	9.31e-05	0.81967	0.180237		0.78	-9.705e-05	0.531347	0.46875
0.781	0.00071713	0.0418089	0.957474		0.781	8.757e-05	0.820678	0.179234		0.781	-8.205e-05	0.530869	0.469213
0.782	0.00071944	0.0417857	0.957495		0.782	9.997e-05	0.818776	0.181124		0.782	-0.00010469	0.529666	0.470439
0.783	0.0007113	0.0418502	0.957438		0.783	8.891e-05	0.818008	0.181903		0.783	-8.34e-05	0.529885	0.470198
0.784	0.00073958	0.0417256	0.957535		0.784	9.992e-05	0.817547	0.182353		0.784	-6.53e-05	0.530528	0.469537
0.785	0.00071449	0.0418501	0.957435		0.785	0.0001259	0.817521	0.182353		0.785	-7.869e-05	0.531523	0.468555
0.786	0.00074779	0.0418726	0.95738		0.786	8.798e-05	0.816459	0.183454		0.786	-7.698e-05	0.530613	0.469464
0.787	0.00072201	0.0419867	0.957291		0.787	0.00012099	0.817571	0.182308		0.787	-9.742e-05	0.530569	0.469529
0.788	0.00076259	0.0417424	0.957495		0.788	0.00010838	0.817024	0.182868		0.788	-8.089e-05	0.530529	0.469552
0.789	0.00075478	0.0417823	0.957463		0.789	0.0001076	0.817295	0.182597		0.789	-9.425e-05	0.530047	0.470047
0.79	0.00077655	0.0417652	0.957458		0.79	8.141e-05	0.814791	0.185128		0.79	-8.611e-05	0.531245	0.468841
0.791	0.00078891	0.0419252	0.957286		0.791	0.00014415	0.814775	0.185081		0.791	-7.051e-05	0.530003	0.470068
0.792	0.00081226	0.0420008	0.957187		0.792	0.00010653	0.815303	0.18459		0.792	-9.086e-05	0.529994	0.470097
0.793	0.00080996	0.0419154	0.957275		0.793	0.00012052	0.814647	0.185232		0.793	-0.00010643	0.5308	0.469306
0.794	0.00080752	0.0418438	0.957349		0.794	0.00011737	0.813963	0.185919		0.794	-8.92e-05	0.529475	0.470614
0.795	0.00083114	0.0419681	0.957201		0.795	0.00011181	0.812783	0.187105		0.795	-7.35e-05	0.530265	0.469809
0.796	0.00085987	0.0419325	0.957208		0.796	0.00011938	0.811961	0.18792		0.796	-9.363e-05	0.529587	0.470506
0.797	0.00084256	0.0419788	0.957179		0.797	0.0001188	0.812485	0.187396		0.797	-8.754e-05	0.532603	0.467485
0.798	0.00089366	0.0418695	0.957237		0.798	0.00013323	0.810644	0.189223		0.798	-7.09e-05	0.530959	0.469112
0.799	0.00087453	0.0418488	0.957277		0.799	0.0001098	0.810222	0.189668		0.799	-7.398e-05	0.530376	0.469698
0.8	0.00090397	0.0420313	0.957065		0.8	0.00013314	0.811129	0.188738		0.8	-6.93e-05	0.529435	0.470634
0.801	0.00090515	0.0416051	0.95749		0.801	0.00012997	0.809501	0.190369		0.801	-6.071e-05	0.528993	0.471068
0.802	0.00091206	0.0416437	0.957444		0.802	0.00012363	0.809001	0.190876		0.802	-8.086e-05	0.530343	0.469737
0.803	0.00089858	0.041666	0.957435		0.803	0.00014225	0.809028	0.19083		0.803	-9.172e-05	0.529907	0.470184
0.804	0.00090473	0.0416285	0.957467		0.804	0.00011202	0.809544	0.190344		0.804	-5.601e-05	0.529659	0.470397
0.805	0.00092054	0.0417584	0.957321		0.805	0.00012206	0.809305	0.190573		0.805	-6.064e-05	0.530482	0.469579
0.806	0.00089189	0.0417648	0.957343		0.806	9.642e-05	0.809935	0.189969		0.806	-8.553e-05	0.530107	0.469978
0.807	0.00090865	0.0417194	0.957372		0.807	0.00013824	0.809615	0.190246		0.807	-7.378e-05	0.530959	0.469114
0.808	0.00087492	0.0418706	0.957254		0.808	0.00012942	0.8071	0.192771		0.808	-7.827e-05	0.531021	0.469057
0.809	0.00098698	0.0418379	0.957175		0.809	0.00012958	0.807771	0.192099		0.809	-8.38e-05	0.531609	0.468475
0.81	0.00103936	0.0416265	0.957334		0.81	0.00017387	0.808807	0.191019		0.81	-8.54e-06	0.531147	0.468862
0.811	0.00097659	0.0416705	0.957353		0.811	0.00012053	0.806995	0.192884		0.811	-3.863e-05	0.531567	0.468472
0.812	0.00095477	0.0417676	0.957278		0.812	0.00014819	0.804532	0.195319		0.812	-8.027e-05	0.531055	0.469025
0.813	0.00098422	0.0416408	0.957375		0.813	0.0001267	0.806248	0.193625		0.813	-8.73e-05	0.530731	0.469356
0.814	0.00101393	0.0417547	0.957231		0.814	0.00011652	0.805427	0.194457		0.814	-3.55e-05	0.532413	0.467623
0.815	0.00101459	0.0417306	0.957255		0.815	0.00014074	0.806697	0.193162		0.815	-5.568e-05	0.532291	0.467764
0.816	0.00097813	0.0415738	0.957448		0.816	0.0001128	0.804902	0.194985		0.816	-5.486e-05	0.532259	0.467796
0.817	0.00097158	0.0415566	0.957472		0.817	0.00013803	0.805516	0.194346		0.817	-6.015e-05	0.532811	0.467249
0.818	0.00101746	0.041712	0.95727		0.818	0.00012709	0.804376	0.195496		0.818	-7.548e-05	0.53159	0.468485
0.819	0.00099804	0.041558	0.957444		0.819	0.00010242	0.804103	0.195795		0.819	-6.854e-05	0.533121	0.466947
0.82	0.00097837	0.041875	0.957147		0.82	0.00010717	0.804973	0.19492		0.82	-9.869e-05	0.532389	0.46771
0.821	0.00103404	0.0416865	0.957279		0.821	9.008e-05	0.803531	0.196379		0.821	-9.008e-05	0.534161	0.465929
0.822	0.00109288	0.0417007	0.957206		0.822	0.00015117	0.805414	0.194435		0.822	-9.101e-05	0.533809	0.466282
0.823	0.00106028	0.0414269	0.957513		0.823	9.842e-05	0.803965	0.195937		0.823	-9.38e-05	0.53312	0.466974
0.824	0.00103809	0.0415367	0.957425		0.824	9.843e-05	0.803341	0.196561		0.824	-0.00011227	0.532565	0.467547
0.825	0.00103576	0.041542	0.957422		0.825	0.00011397	0.805732	0.194154		0.825	-0.00010627	0.533208	0.466899
0.826	0.00104129	0.0414239	0.957535		0.826	5.076e-05	0.802575	0.197374		0.826	-0.00013766	0.534877	0.465261
0.827	0.00101949	0.0412416	0.957739		0.827	4.683e-05	0.802814	0.197139		0.827	-0.00017426	0.534862	0.465313
0.828	0.00103998	0.0414107	0.957549		0.828	6.303e-05	0.803884	0.196053		0.828	-0.00012913	0.536165	0.463964
0.829	0.00105135	0.0418127	0.957136		0.829	8.07e-05	0.803109	0.196811		0.829	-0.00013757	0.53583	0.464307
0.83	0.00104526	0.0416874	0.957267		0.83	9.523e-05	0.803651	0.196253		0.83	-0.00016512	0.536378	0.463787
0.831	0.00104612	0.0416097	0.957344		0.831	6.989e-05	0.803382	0.196549		0.831	-0.00018357	0.537688	0.462495
0.832	0.0010715	0.0414873	0.957441		0.832	8.532e-05	0.80444	0.195475		0.832	-0.00021369	0.53691	0.463303
0.833	0.00106128	0.0416391	0.9573		0.833	1.384e-05	0.804873	0.195114		0.833	-0.00022456	0.537553	0.462672
0.834	0.00104654	0.0415441	0.957409		0.834	-5.148e-05	0.804331	0.19572		0.834	-0.00020362	0.537913	0.46229
0.835	0.00100279	0.041678	0.957319		0.835	-5.152e-05	0.804364	0.195687		0.835	-0.0002284	0.537611	0.462617
0.836	0.00103045	0.0417391	0.95723		0.836	-4.226e-05	0.803947	0.196095		0.836	-0.00027433	0.539293	0.460981
0.837	0.00101058	0.0415943	0.957395		0.837	-4.611e-05	0.806857	0.193189		0.837	-0.00025822	0.540234	0.460025
0.838	0.00104444	0.0414834	0.957472		0.838	-2.227e-05	0.804843	0.195179		0.838	-0.00030028	0.5398	0.460501
0.839	0.00101693	0.0415104	0.957473		0.839	5.38e-06	0.803469	0.196526		0.839	-0.00028671	0.540556	0.459731
0.84	0.00108132	0.0417971	0.957122		0.84	0.00010221	0.805516	0.194382		0.84	-0.00023747	0.540059	0.460178
0.841	0.00172796	0.0425143	0.955758		0.841	0.00061757	0.80571	0.193672		0.841	0.00037819	0.540509	0.459113
0.842	0.00274464	0.0439371	0.953318		0.842	0.00174778	0.817888	0.180364		0.842	0.00146413	0.54562	0.452916
0.843	0.00285864	0.0440745	0.953067		0.843	0.00167519	0.817482	0.180843		0.843	0.00139654	0.545771	0.452832
0.844	0.00286678	0.0439204	0.953213		0.844	0.00158255	0.817364	0.181053		0.844	0.00136455	0.546069	0.452567
0.845	0.0027637	0.0439427	0.953294		0.845	0.00153366	0.818228	0.180238		0.845	0.00135641	0.546875	0.451769
0.846	0.00277646	0.0438501	0.953373		0.846	0.00151757	0.81869	0.179793		0.846	0.00135415	0.547501	0.451145
0.847	0.00280136	0.0437292	0.953469		0.847	0.00149187	0.818823	0.179685		0.847	0.00130867	0.547778	0.450913
0.848	0.00274209	0.0437978	0.95346		0.848	0.00155281	0.819712	0.178736		0.848	0.00127646	0.54865	0.450074
0.849	0.00277575	0.0437148	0.953509		0.849	0.00156074	0.820221	0.178218		0.849	0.00138376	0.549356	0.44926
0.85	0.00271393	0.0436849	0.953601		0.85	0.0014237	0.820769	0.177807		0.85	0.00132978	0.550067	0.448603
0.851	0.00288064	0.043799	0.95332		0.851	0.00135787	0.821197	0.177445		0.851	0.0012441	0.550666	0.44809
0.852	0.00273819	0.0436329	0.953629		0.852	0.00134437	0.820904	0.177751		0.852	0.00121908	0.550777	0.448004
0.853	0.00277717	0.043619	0.953604		0.853	0.00146488	0.821335	0.1772		0.853	0.00124383	0.551323	0.447433
0.854	0.00270059	0.0436391	0.95366		0.854	0.00143415	0.822453	0.176112		0.854	0.0012301	0.552396	0.446373
0.855	0.00262965	0.0436715	0.953699		0.855	0.00141081	0.823654	0.174935		0.855	0.00121719	0.553542	0.445241
0.856	0.00273126	0.0436943	0.953574		0.856	0.00139835	0.82462	0.173982		0.856	0.00113243	0.554346	0.444522
0.857	0.0026807	0.0436033	0.953716		0.857	0.00136064	0.824245	0.174394		0.857	0.0010476	0.554373	0.444579
0.858	0.00264945	0.0435138	0.953837		0.858	0.00130237	0.823981	0.174717		0.858	0.00110946	0.55447	0.44442
0.859	0.0026489	0.0435193	0.953832		0.859	0.00134437	0.825788	0.172867		0.859	0.00106222	0.555933	0.443005
0.86	0.00260081	0.0434999	0.953899		0.86	0.00132949	0.826799	0.171872		0.86	0.00103866	0.556917	0.442044
0.861	0.00270179	0.0434579	0.95384		0.861	0.00126322	0.82674	0.171997		0.861	0.00106792	0.557171	0.441762
0.862	0.00268271	0.0434081	0.953909		0.862	0.00132265	0.826986	0.171691		0.862	0.00111648	0.557557	0.441326
0.863	0.00264816	0.0434555	0.953896		0.863	0.00125212	0.827605	0.171143		0.863	0.00111484	0.558257	0.440628
0.864	0.00265832	0.0433906	0.953951		0.864	0.00125964	0.828193	0.170548		0.864	0.00107815	0.558894	0.440028
0.865	0.00268444	0.0433476	0.953968		0.865	0.00131556	0.828838	0.169847		0.865	0.00113893	0.559652	0.439209
0.866	0.00262536	0.0433339	0.954041		0.866	0.00124807	0.829422	0.16933		0.866	0.00106882	0.560253	0.438678
0.867	0.00265311	0.0432407	0.954106		0.867	0.00126064	0.829967	0.168772		0.867	0.00104289	0.561048	0.437909
0.868	0.00265103	0.0432046	0.954144		0.868	0.00130422	0.830646	0.16805		0.868	0.00103453	0.56174	0.437226
0.869	0.00267555	0.0432166	0.954108		0.869	0.00130519	0.831314	0.167381		0.869	0.00109713	0.562496	0.436407
0.87	0.00271691	0.0432206	0.954063		0.87	0.00131205	0.831979	0.166709		0.87	0.00107874	0.563333	0.435588
0.871	0.00274478	0.0431994	0.954056		0.871	0.00129122	0.832637	0.166072		0.871	0.00112469	0.564079	0.434797
0.872	0.00277539	0.0431476	0.954077		0.872	0.00129725	0.833305	0.165397		0.872	0.00108034	0.564781	0.434139
0.873	0.00283991	0.0431913	0.953969		0.873	0.00131183	0.834049	0.164639		0.873	0.00110227	0.565529	0.433368
0.874	0.00279589	0.0431572	0.954047		0.874	0.00134132	0.834732	0.163926		0.874	0.00111232	0.566354	0.432534
0.875	0.00281063	0.0430929	0.954096		0.875	0.0013625	0.835497	0.163141		0.875	0.00108211	0.567126	0.431792
0.876	0.00286806	0.0430822	0.95405		0.876	0.00137774	0.836186	0.162437		0.876	0.00106859	0.567868	0.431063
0.877	0.00281431	0.0430905	0.954095		0.877	0.00135336	0.836814	0.161833		0.877	0.00110622	0.568629	0.430264
0.878	0.00285225	0.0430672	0.954081		0.878	0.00138197	0.837482	0.161136		0.878	0.0010901	0.569414	0.429496
0.879	0.00286543	0.0430715	0.954063		0.879	0.00133338	0.838305	0.160362		0.879	0.00107496	0.570193	0.428732
0.88	0.00284236	0.0430238	0.954134		0.88	0.00133694	0.839131	0.159532		0.88	0.00103451	0.571022	0.427944
0.881	0.00283396	0.0429806	0.954185		0.881	0.00133269	0.839734	0.158934		0.881	0.00105199	0.571777	0.427171
0.882	0.0029049	0.0430209	0.954074		0.882	0.00131113	0.840684	0.158005		0.882	0.00104874	0.572685	0.426266
0.883	0.00290876	0.0430218	0.954069		0.883	0.00131295	0.841464	0.157223		0.883	0.00106556	0.573524	0.425411
0.884	0.00291595	0.0430008	0.954083		0.884	0.00134179	0.842242	0.156416		0.884	0.00109084	0.574292	0.424618
0.885	0.00292318	0.0429505	0.954126		0.885	0.00134109	0.843016	0.155643		0.885	0.00111109	0.575268	0.423621
0.886	0.00291079	0.042952	0.954137		0.886	0.00135893	0.843665	0.154976		0.886	0.00108393	0.576046	0.42287
0.887	0.00296297	0.0429779	0.954059		0.887	0.00140061	0.844467	0.154132		0.887	0.00108476	0.5768	0.422115
0.888	0.00301109	0.0429688	0.95402		0.888	0.00133732	0.845283	0.15338		0.888	0.00110426	0.577815	0.421081
0.889	0.00302126	0.0429872	0.953992		0.889	0.00132657	0.846055	0.152618		0.889	0.0010789	0.578679	0.420242
0.89	0.00302794	0.0430057	0.953966		0.89	0.00134632	0.846891	0.151763		0.89	0.00109844	0.579498	0.419403
0.891	0.00300152	0.0429999	0.953999		0.891	0.00129814	0.847713	0.150989		0.891	0.00110104	0.580441	0.418458
0.892	0.00302681	0.0429578	0.954015		0.892	0.00133146	0.848499	0.150169		0.892	0.0010968	0.581362	0.417541
0.893	0.00305519	0.042913	0.954032		0.893	0.00136807	0.849208	0.149424		0.893	0.00111113	0.582274	0.416615
0.894	0.00310707	0.0428936	0.953999		0.894	0.00131214	0.849983	0.148705		0.894	0.00108479	0.583075	0.415841
0.895	0.00309841	0.0428596	0.954042		0.895	0.00134895	0.850797	0.147854		0.895	0.00107115	0.583994	0.414935
0.896	0.0030569	0.042904	0.954039		0.896	0.0013553	0.851715	0.14693		0.896	0.00108919	0.585014	0.413897
0.897	0.00302879	0.0428965	0.954075		0.897	0.00126854	0.852524	0.146207		0.897	0.00113196	0.58582	0.413048
0.898	0.00306171	0.0428529	0.954085		0.898	0.00131302	0.853222	0.145465		0.898	0.00107468	0.586765	0.41216
0.899	0.00315052	0.0428411	0.954008		0.899	0.00137306	0.853975	0.144652		0.899	0.00108409	0.587673	0.411243
0.9	0.00315149	0.0428801	0.953968		0.9	0.00136396	0.854825	0.143811		0.9	0.00116202	0.588458	0.41038
0.901	0.00315425	0.0428512	0.953995		0.901	0.00135109	0.855436	0.143213		0.901	0.00115159	0.589287	0.409561
0.902	0.0031652	0.0428475	0.953987		0.902	0.00134011	0.856133	0.142527		0.902	0.00119102	0.59021	0.408599
0.903	0.00318446	0.0428835	0.953932		0.903	0.00135509	0.857087	0.141557		0.903	0.00115783	0.591202	0.40764
0.904	0.00319916	0.0429118	0.953889		0.904	0.0013837	0.857964	0.140652		0.904	0.00112104	0.592157	0.406722
0.905	0.0032079	0.0429141	0.953878		0.905	0.00140722	0.858744	0.139849		0.905	0.00112715	0.593079	0.405794
0.906	0.0032415	0.042884	0.953874		0.906	0.00137054	0.859486	0.139143		0.906	0.00109368	0.594023	0.404884
0.907	0.00318598	0.0428391	0.953975		0.907	0.00132154	0.860187	0.138492		0.907	0.00110301	0.59483	0.404067
0.908	0.00317335	0.0428277	0.953999		0.908	0.00138559	0.861033	0.137581		0.908	0.00111002	0.595821	0.403069
0.909	0.00326624	0.0427989	0.953935		0.909	0.00141163	0.861664	0.136925		0.909	0.00110828	0.596704	0.402188
0.91	0.00329192	0.0428234	0.953885		0.91	0.00136696	0.862374	0.136259		0.91	0.00110564	0.597501	0.401393
0.911	0.00329343	0.0429043	0.953802		0.911	0.001355	0.863121	0.135524		0.911	0.0011237	0.598361	0.400516
0.912	0.0033459	0.0428653	0.953789		0.912	0.0013508	0.863834	0.134815		0.912	0.00110551	0.599321	0.399574
0.913	0.00333568	0.0428747	0.95379		0.913	0.00137265	0.864684	0.133943		0.913	0.00111506	0.600259	0.398626
0.914	0.00334197	0.0429074	0.953751		0.914	0.00137468	0.865499	0.133126		0.914	0.00113504	0.601147	0.397718
0.915	0.00333062	0.0428513	0.953818		0.915	0.00136532	0.866174	0.132461		0.915	0.00111252	0.602006	0.396881
0.916	0.00332077	0.0428356	0.953844		0.916	0.00135499	0.866826	0.131819		0.916	0.00106389	0.602899	0.396037
0.917	0.00337941	0.0428235	0.953797		0.917	0.0013802	0.867553	0.131067		0.917	0.00105076	0.603835	0.395114
0.918	0.00337684	0.0428144	0.953809		0.918	0.00139342	0.868269	0.130338		0.918	0.00116176	0.604671	0.394167
0.919	0.00336731	0.0427895	0.953843		0.919	0.0013537	0.868948	0.129698		0.919	0.0011809	0.60562	0.393199
0.92	0.00342092	0.0427688	0.95381		0.92	0.00134595	0.869676	0.128978		0.92	0.00109918	0.606488	0.392413
0.921	0.0034657	0.0427587	0.953776		0.921	0.00134767	0.870321	0.128332		0.921	0.00114335	0.607354	0.391502
0.922	0.00341814	0.0427807	0.953801		0.922	0.00139145	0.871153	0.127455		0.922	0.00115475	0.608315	0.39053
0.923	0.00345741	0.0428106	0.953732		0.923	0.00135911	0.871805	0.126836		0.923	0.00114754	0.609012	0.389841
0.924	0.00346556	0.0428247	0.95371		0.924	0.00131723	0.872407	0.126276		0.924	0.00113951	0.609816	0.389044
0.925	0.00348774	0.0428475	0.953665		0.925	0.00140172	0.872978	0.125621		0.925	0.00115154	0.610801	0.388047
0.926	0.00348136	0.0428771	0.953642		0.926	0.00137736	0.873643	0.12498		0.926	0.00113225	0.611716	0.387151
0.927	0.00343297	0.0428278	0.953739		0.927	0.00131366	0.874383	0.124304		0.927	0.00116178	0.612526	0.386312
0.928	0.00353337	0.0427358	0.953731		0.928	0.0013344	0.874903	0.123763		0.928	0.00114315	0.613345	0.385512
0.929	0.0035545	0.0427606	0.953685		0.929	0.00133337	0.875422	0.123245		0.929	0.00107911	0.614201	0.38472
0.93	0.00354987	0.04281	0.95364		0.93	0.00135612	0.876124	0.122519		0.93	0.0011078	0.615138	0.383754
0.931	0.0035747	0.0428457	0.95358		0.931	0.00146365	0.876714	0.121823		0.931	0.00113733	0.615883	0.382979
0.932	0.00361753	0.042753	0.953629		0.932	0.00141708	0.877196	0.121387		0.932	0.00114311	0.616657	0.3822
0.933	0.00360975	0.0427985	0.953592		0.933	0.00137961	0.877835	0.120785		0.933	0.00108879	0.617442	0.381469
0.934	0.00362217	0.0428069	0.953571		0.934	0.0013684	0.87841	0.120221		0.934	0.0011133	0.618372	0.380515
0.935	0.00361455	0.0427317	0.953654		0.935	0.00139547	0.878998	0.119606		0.935	0.00112971	0.619364	0.379507
0.936	0.00370559	0.0427775	0.953517		0.936	0.0013885	0.879673	0.118938		0.936	0.00111817	0.620187	0.378695
0.937	0.00369695	0.0428064	0.953497		0.937	0.00140941	0.880228	0.118363		0.937	0.00110382	0.621061	0.377835
0.938	0.00372011	0.0427998	0.95348		0.938	0.00137242	0.880834	0.117794		0.938	0.00109214	0.621872	0.377036
0.939	0.00377109	0.0427385	0.95349		0.939	0.00133558	0.881491	0.117173		0.939	0.00113423	0.622769	0.376097
0.94	0.00373766	0.0427956	0.953467		0.94	0.00137347	0.882083	0.116544		0.94	0.00118254	0.62369	0.375127
0.941	0.00373267	0.0427497	0.953518		0.941	0.00140591	0.882723	0.115871		0.941	0.00114269	0.624414	0.374443
0.942	0.00378662	0.0427151	0.953498		0.942	0.00137671	0.883326	0.115297		0.942	0.00113273	0.625199	0.373668
0.943	0.00377085	0.0427157	0.953513		0.943	0.00144084	0.88392	0.114639		0.943	0.00110068	0.626069	0.37283
0.944	0.00375875	0.0427199	0.953521		0.944	0.00137018	0.884385	0.114245		0.944	0.00117621	0.626941	0.371883
0.945	0.00381171	0.0427757	0.953413		0.945	0.00142377	0.884795	0.113781		0.945	0.00113619	0.62775	0.371114
0.946	0.00382279	0.0427515	0.953426		0.946	0.0014096	0.885388	0.113202		0.946	0.0011095	0.628503	0.370387
0.947	0.00383685	0.0427653	0.953398		0.947	0.00137346	0.886123	0.112503		0.947	0.00117031	0.629373	0.369457
0.948	0.00384878	0.0427555	0.953396		0.948	0.00141137	0.886658	0.11193		0.948	0.0010994	0.630244	0.368656
0.949	0.00386679	0.0427168	0.953416		0.949	0.0014233	0.886911	0.111665		0.949	0.00117577	0.630821	0.368003
0.95	0.00387959	0.042694	0.953426		0.95	0.00142765	0.887442	0.111131		0.95	0.00117113	0.631677	0.367152
0.951	0.00387344	0.0426866	0.95344		0.951	0.00145132	0.888038	0.11051		0.951	0.00112655	0.632569	0.366304
0.952	0.00390104	0.0427467	0.953352		0.952	0.00143466	0.888792	0.109774		0.952	0.00116367	0.633442	0.365394
0.953	0.00393873	0.0427396	0.953322		0.953	0.00143074	0.88918	0.109389		0.953	0.0012004	0.634154	0.364646
0.954	0.00394907	0.0427813	0.95327		0.954	0.00138696	0.889501	0.109112		0.954	0.00123098	0.634931	0.363838
0.955	0.00401796	0.0426927	0.953289		0.955	0.00142593	0.890149	0.108425		0.955	0.00110314	0.635662	0.363235
0.956	0.00400178	0.0427437	0.953255		0.956	0.00137001	0.890822	0.107808		0.956	0.00116238	0.63645	0.362388
0.957	0.00405239	0.0427262	0.953221		0.957	0.00140347	0.891221	0.107375		0.957	0.00110697	0.637316	0.361577
0.958	0.00408306	0.0427886	0.953128		0.958	0.00141371	0.891507	0.107079		0.958	0.00118105	0.638102	0.360717
0.959	0.0040458	0.0427083	0.953246		0.959	0.00134682	0.892032	0.106622		0.959	0.00114427	0.638739	0.360117
0.96	0.00402709	0.0427111	0.953262		0.96	0.0014846	0.892759	0.105756		0.96	0.00113256	0.639515	0.359352
0.961	0.0040203	0.0427219	0.953258		0.961	0.00145514	0.893258	0.105287		0.961	0.00112159	0.640409	0.35847
0.962	0.00408178	0.0427101	0.953208		0.962	0.00139588	0.893511	0.105093		0.962	0.00104269	0.641217	0.357741
0.963	0.00405966	0.0426465	0.953294		0.963	0.00143125	0.894027	0.104542		0.963	0.00115978	0.641847	0.356993
0.964	0.00419995	0.0426879	0.953112		0.964	0.00147657	0.894645	0.103879		0.964	0.00109273	0.642634	0.356273
0.965	0.00416448	0.0427404	0.953095		0.965	0.00138697	0.894886	0.103727		0.965	0.00110637	0.643511	0.355383
0.966	0.00419369	0.0426979	0.953108		0.966	0.00141869	0.895205	0.103376		0.966	0.00118076	0.644151	0.354668
0.967	0.00421652	0.0426966	0.953087		0.967	0.00146852	0.895837	0.102695		0.967	0.00116804	0.644769	0.354063
0.968	0.00424555	0.0426776	0.953077		0.968	0.0014363	0.896472	0.102092		0.968	0.00109105	0.645579	0.35333
0.969	0.00425835	0.0426763	0.953065		0.969	0.00146972	0.896794	0.101736		0.969	0.00113241	0.646388	0.35248
0.97	0.00430825	0.042721	0.952971		0.97	0.00141942	0.897053	0.101527		0.97	0.00116946	0.647205	0.351625
0.971	0.00424	0.0426849	0.953075		0.971	0.00148507	0.897561	0.100954		0.971	0.00118234	0.647744	0.351074
0.972	0.00429714	0.0426811	0.953022		0.972	0.00146156	0.897908	0.10063		0.972	0.00110779	0.648596	0.350296
0.973	0.00428061	0.0426604	0.953059		0.973	0.00144355	0.898583	0.0999734		0.973	0.00108602	0.649346	0.349568
0.974	0.00435468	0.0427411	0.952904		0.974	0.00139761	0.898942	0.0996602		0.974	0.00118479	0.650045	0.348771
0.975	0.00432335	0.0426825	0.952994		0.975	0.00146617	0.899262	0.0992719		0.975	0.0011316	0.650744	0.348124
0.976	0.00435186	0.0426756	0.952973		0.976	0.00150431	0.899601	0.0988946		0.976	0.0011553	0.651426	0.347418
0.977	0.00444579	0.0426137	0.95294		0.977	0.00153893	0.900008	0.0984528		0.977	0.0011871	0.6523	0.346513
0.978	0.00445952	0.0426955	0.952845		0.978	0.00141426	0.900643	0.0979428		0.978	0.00112137	0.652952	0.345927
0.979	0.00432292	0.0427328	0.952944		0.979	0.00140752	0.900924	0.0976688		0.979	0.00112889	0.653678	0.345193
0.98	0.00443744	0.0427056	0.952857		0.98	0.00139729	0.901249	0.0973539		0.98	0.00113827	0.654273	0.344589
0.981	0.00438321	0.0426262	0.952991		0.981	0.00152233	0.901655	0.0968223		0.981	0.00115744	0.654952	0.343891
0.982	0.00443569	0.0426628	0.952901		0.982	0.00145106	0.901924	0.0966251		0.982	0.00113628	0.655833	0.343031
0.983	0.00452568	0.0425929	0.952881		0.983	0.00142571	0.90227	0.0963039		0.983	0.00119781	0.65654	0.342262
0.984	0.00445312	0.0426277	0.952919		0.984	0.00143501	0.902629	0.0959355		0.984	0.00115411	0.65722	0.341626
0.985	0.00448115	0.0426863	0.952833		0.985	0.00139435	0.903073	0.0955326		0.985	0.00110884	0.65792	0.340972
0.986	0.00452467	0.0426583	0.952817		0.986	0.00146841	0.90344	0.0950916		0.986	0.00119269	0.658462	0.340345
0.987	0.00458399	0.0427689	0.952647		0.987	0.00148697	0.903831	0.0946818		0.987	0.00116891	0.659099	0.339732
0.988	0.00448941	0.0426054	0.952905		0.988	0.00140362	0.904052	0.0945448		0.988	0.00109989	0.659785	0.339115
0.989	0.00461061	0.0426875	0.952702		0.989	0.00141402	0.904535	0.0940507		0.989	0.00110119	0.660458	0.338441
0.99	0.00457329	0.0425857	0.952841		0.99	0.00153312	0.904812	0.0936552		0.99	0.00113478	0.661162	0.337703
0.991	0.0045977	0.0426855	0.952717		0.991	0.00148879	0.905116	0.0933954		0.991	0.00118203	0.661818	0.337
0.992	0.00464022	0.0426825	0.952677		0.992	0.00147296	0.905502	0.0930251		0.992	0.00110314	0.662551	0.336346
0.993	0.00459305	0.0426689	0.952738		0.993	0.00142509	0.905926	0.0926487		0.993	0.0011208	0.663201	0.335678
0.994	0.00464986	0.0426836	0.952667		0.994	0.00144998	0.906348	0.0922016		0.994	0.00115729	0.663683	0.335159
0.995	0.00471506	0.0426508	0.952634		0.995	0.0014555	0.906608	0.0919361		0.995	0.00120151	0.664473	0.334325
0.996	0.00467232	0.0426916	0.952636		0.996	0.00149226	0.907019	0.0914882		0.996	0.00113722	0.665076	0.333787
0.997	0.00472354	0.0427128	0.952564		0.997	0.00145645	0.907137	0.091407		0.997	0.00112027	0.665729	0.333151
0.998	0.00480355	0.0425541	0.952642		0.998	0.00141159	0.907309	0.0912796		0.998	0.00123131	0.666339	0.332429
0.999	0.00476927	0.0427061	0.952525		0.999	0.00144458	0.907871	0.090684		0.999	0.00112446	0.666824	0.332052
1	0.00478582	0.0426403	0.952574		1	0.00137098	0.90811	0.0905194		1	0.00119871	0.667555	0.331246
1.001	0.00475806	0.0426447	0.952597		1.001	0.00144014	0.908556	0.0900039		1.001	0.00101604	0.668329	0.330655
1.002	0.00489115	0.0426378	0.952471		1.002	0.00146734	0.908573	0.0899592		1.002	0.00125618	0.668957	0.329786
1.003	0.00490393	0.0426999	0.952396		1.003	0.00149953	0.908975	0.0895252		1.003	0.00108244	0.669533	0.329385
1.004	0.0047938	0.0426881	0.952518		1.004	0.00154706	0.909269	0.0891843		1.004	0.001184	0.670206	0.32861
1.005	0.00487517	0.0426507	0.952474		1.005	0.00148414	0.909588	0.088928		1.005	0.00118063	0.670706	0.328113
1.006	0.00494974	0.0427234	0.952327		1.006	0.00145926	0.909833	0.0887081		1.006	0.00117012	0.671427	0.327403
1.007	0.00492535	0.0426379	0.952437		1.007	0.00152397	0.910242	0.0882336		1.007	0.00117417	0.672106	0.32672
1.008	0.00491918	0.0425974	0.952483		1.008	0.00146916	0.910527	0.0880043		1.008	0.00112379	0.672696	0.32618
1.009	0.00487093	0.0426573	0.952472		1.009	0.00145332	0.910813	0.0877338		1.009	0.00117839	0.673255	0.325567
1.01	0.00502494	0.0426175	0.952358		1.01	0.0015405	0.910987	0.0874721		1.01	0.00113796	0.673867	0.324995
1.011	0.00495941	0.0425915	0.952449		1.011	0.00154275	0.911251	0.0872061		1.011	0.00111566	0.674542	0.324342
1.012	0.00506719	0.0425349	0.952398		1.012	0.00146522	0.911769	0.0867659		1.012	0.00127517	0.675077	0.323647
1.013	0.00501081	0.0426231	0.952366		1.013	0.00144938	0.911978	0.086573		1.013	0.0010945	0.675676	0.323229
1.014	0.00507483	0.0426425	0.952283		1.014	0.00152861	0.912325	0.0861463		1.014	0.00117362	0.676262	0.322564
1.015	0.00511432	0.0426592	0.952227		1.015	0.0014756	0.912478	0.0860463		1.015	0.00115403	0.676891	0.321954
1.016	0.0050688	0.0425996	0.952332		1.016	0.00143684	0.91269	0.0858729		1.016	0.00117502	0.67742	0.321405
1.017	0.00510606	0.0426429	0.952251		1.017	0.00158873	0.91299	0.0854213		1.017	0.00118362	0.677996	0.320821
1.018	0.00517042	0.0426786	0.952151		1.018	0.00149293	0.913101	0.0854062		1.018	0.00110678	0.678706	0.320187
1.019	0.00522712	0.0425931	0.95218		1.019	0.00146613	0.913474	0.08506		1.019	0.00118143	0.679279	0.319539
1.02	0.00521703	0.0425587	0.952224		1.02	0.00150172	0.913664	0.0848341		1.02	0.00108276	0.679798	0.319119
1.021	0.00527064	0.0426287	0.952101		1.021	0.00155398	0.914172	0.0842744		1.021	0.00119927	0.680398	0.318403
1.022	0.00520912	0.0426438	0.952147		1.022	0.00148171	0.914259	0.0842594		1.022	0.00119861	0.681045	0.317756
1.023	0.00517258	0.042634	0.952193		1.023	0.0015466	0.914566	0.0838869		1.023	0.00116721	0.681632	0.317201
1.024	0.00534355	0.0426131	0.952043		1.024	0.00146072	0.91488	0.0836597		1.024	0.00111029	0.682208	0.316682
1.025	0.00532353	0.0426563	0.95202		1.025	0.00157263	0.915084	0.0833433		1.025	0.0011595	0.682801	0.316039
1.026	0.0053021	0.0426184	0.95208		1.026	0.00156938	0.915318	0.0831125		1.026	0.0012615	0.683309	0.31543
1.027	0.00535234	0.0426162	0.952031		1.027	0.00142438	0.915514	0.0830615		1.027	0.00114459	0.68376	0.315096
1.028	0.00543087	0.0425974	0.951972		1.028	0.00152377	0.915807	0.082669		1.028	0.00110943	0.684317	0.314574
1.029	0.00537362	0.0426691	0.951957		1.029	0.00150949	0.916026	0.0824645		1.029	0.00123594	0.68493	0.313834
1.03	0.00543442	0.0425955	0.95197		1.03	0.00152244	0.916163	0.0823149		1.03	0.00118159	0.685402	0.313417
1.031	0.00534244	0.0425959	0.952062		1.031	0.00150265	0.916257	0.0822405		1.031	0.00113903	0.68599	0.312871
1.032	0.00553142	0.0425464	0.951922		1.032	0.00146765	0.916612	0.08192		1.032	0.00118667	0.686449	0.312364
1.033	0.00545857	0.0425745	0.951967		1.033	0.00151516	0.916898	0.0815872		1.033	0.00112227	0.687032	0.311846
1.034	0.00544139	0.0425705	0.951988		1.034	0.00149725	0.917045	0.081458		1.034	0.00120617	0.687586	0.311207
1.035	0.00546373	0.0426335	0.951903		1.035	0.00156406	0.917242	0.0811943		1.035	0.00109002	0.688062	0.310848
1.036	0.00553511	0.0426345	0.95183		1.036	0.00141518	0.917559	0.0810262		1.036	0.00117946	0.688664	0.310157
1.037	0.00560231	0.0426209	0.951777		1.037	0.00151301	0.917782	0.080705		1.037	0.00113612	0.689239	0.309625
1.038	0.00559746	0.0425454	0.951857		1.038	0.00150134	0.917928	0.0805709		1.038	0.00116629	0.689788	0.309046
1.039	0.00553473	0.0426075	0.951858		1.039	0.00151916	0.918254	0.0802266		1.039	0.00115941	0.690379	0.308461
1.04	0.00560374	0.042652	0.951744		1.04	0.00152846	0.918336	0.0801352		1.04	0.00107848	0.690733	0.308189
1.041	0.00565605	0.0426573	0.951687		1.041	0.00148781	0.918574	0.0799379		1.041	0.00111973	0.69117	0.30771
1.042	0.00569534	0.0425441	0.951761		1.042	0.00151019	0.919022	0.0794678		1.042	0.00123221	0.691733	0.307034
1.043	0.00563022	0.0425644	0.951805		1.043	0.00147934	0.919138	0.0793831		1.043	0.00115849	0.692377	0.306465
1.044	0.00565253	0.0426296	0.951718		1.044	0.00152138	0.919219	0.0792598		1.044	0.00114126	0.692878	0.305981
1.045	0.0057381	0.0426314	0.951631		1.045	0.00151819	0.91944	0.0790413		1.045	0.00114616	0.69348	0.305374
1.046	0.00579083	0.0426123	0.951597		1.046	0.0015047	0.9196	0.0788956		1.046	0.00117367	0.693959	0.304867
1.047	0.00577219	0.0426	0.951628		1.047	0.00158078	0.919798	0.0786212		1.047	0.00125788	0.6945	0.304242
1.048	0.00580714	0.0425295	0.951663		1.048	0.00156651	0.920078	0.0783559		1.048	0.00125449	0.695035	0.303711
1.049	0.00587076	0.0425525	0.951577		1.049	0.00157399	0.920168	0.0782581		1.049	0.00118346	0.695455	0.303362
1.05	0.00591755	0.0425499	0.951533		1.05	0.0014876	0.920327	0.0781853		1.05	0.00125944	0.696078	0.302663
1.051	0.0059246	0.0425686	0.951507		1.051	0.00149895	0.920625	0.0778764		1.051	0.00110824	0.696533	0.302358
1.052	0.00586704	0.0426068	0.951526		1.052	0.0015366	0.920766	0.0776977		1.052	0.00114766	0.697008	0.301844
1.053	0.00584803	0.0425151	0.951637		1.053	0.00148301	0.921057	0.0774595		1.053	0.00117983	0.69756	0.30126
1.054	0.00588254	0.0425706	0.951547		1.054	0.00154347	0.921245	0.0772115		1.054	0.00114984	0.698089	0.300762
1.055	0.00588357	0.0426081	0.951508		1.055	0.00155287	0.921397	0.07705		1.055	0.00113177	0.698657	0.300211
1.056	0.00594592	0.0425981	0.951456		1.056	0.00153399	0.921486	0.0769803		1.056	0.00113564	0.699065	0.299799
1.057	0.00598029	0.0425977	0.951422		1.057	0.00155539	0.921806	0.0766384		1.057	0.00119898	0.699555	0.299246
1.058	0.00607604	0.0425944	0.95133		1.058	0.00153455	0.921886	0.0765797		1.058	0.00114428	0.699982	0.298874
1.059	0.00606731	0.042558	0.951375		1.059	0.001523	0.922194	0.076283		1.059	0.00116647	0.700507	0.298327
1.06	0.00605063	0.0425199	0.951429		1.06	0.00158717	0.922304	0.0761084		1.06	0.00118489	0.700858	0.297957
1.061	0.00608591	0.0425767	0.951337		1.061	0.00151896	0.922486	0.0759954		1.061	0.00118883	0.701476	0.297335
1.062	0.00609427	0.0425657	0.95134		1.062	0.00150642	0.922599	0.0758947		1.062	0.00107379	0.701994	0.296932
1.063	0.0060784	0.0425488	0.951373		1.063	0.00152875	0.922818	0.0756536		1.063	0.00116829	0.702415	0.296417
1.064	0.00612557	0.0426155	0.951259		1.064	0.00145934	0.922998	0.0755424		1.064	0.00114368	0.702824	0.296033
1.065	0.0061692	0.0425548	0.951276		1.065	0.00153201	0.923413	0.0750549		1.065	0.00118607	0.703404	0.29541
1.066	0.0061661	0.0425623	0.951272		1.066	0.00154404	0.923441	0.0750153		1.066	0.00112028	0.703781	0.295099
1.067	0.00617255	0.0425653	0.951262		1.067	0.00153581	0.923468	0.0749965		1.067	0.001199	0.704414	0.294387
1.068	0.00627298	0.0426127	0.951114		1.068	0.00150599	0.923605	0.074889		1.068	0.0011755	0.704711	0.294114
1.069	0.00629186	0.0425898	0.951118		1.069	0.00155396	0.923809	0.0746366		1.069	0.00119501	0.705249	0.293556
1.07	0.00630194	0.042607	0.951091		1.07	0.00150016	0.92394	0.0745603		1.07	0.001208	0.70573	0.293062
1.071	0.00634025	0.0426543	0.951005		1.071	0.00151957	0.924146	0.0743348		1.071	0.00118433	0.706218	0.292598
1.072	0.00633865	0.0425026	0.951159		1.072	0.00156382	0.924447	0.0739895		1.072	0.00110301	0.706649	0.292248
1.073	0.00630651	0.0425816	0.951112		1.073	0.0015851	0.92458	0.0738353		1.073	0.00119753	0.707184	0.291619
1.074	0.00630564	0.0426723	0.951022		1.074	0.00159726	0.924668	0.0737345		1.074	0.00111066	0.707775	0.291114
1.075	0.00640399	0.0425099	0.951086		1.075	0.0015169	0.924847	0.0736361		1.075	0.00110354	0.708132	0.290764
1.076	0.00643986	0.0424756	0.951085		1.076	0.00156757	0.925025	0.0734075		1.076	0.00114405	0.708461	0.290395
1.077	0.00641841	0.0425159	0.951066		1.077	0.00157687	0.925131	0.0732923		1.077	0.00111114	0.709004	0.289885
1.078	0.00645643	0.042549	0.950995		1.078	0.00152472	0.925266	0.0732095		1.078	0.00113781	0.70942	0.289443
1.079	0.00646596	0.0426087	0.950925		1.079	0.00151126	0.925375	0.0731133		1.079	0.00119397	0.709836	0.28897
1.08	0.0064843	0.0425203	0.950995		1.08	0.00159219	0.925495	0.0729126		1.08	0.00122991	0.710355	0.288415
1.081	0.00651454	0.0424848	0.951001		1.081	0.00153003	0.925659	0.0728105		1.081	0.0011998	0.710759	0.288042
1.082	0.0065688	0.0425201	0.950911		1.082	0.00153211	0.925805	0.0726632		1.082	0.00117981	0.711135	0.287685
1.083	0.00658357	0.0425367	0.95088		1.083	0.00150849	0.92595	0.072541		1.083	0.00120569	0.711577	0.287217
1.084	0.00658868	0.0425484	0.950863		1.084	0.00152421	0.926054	0.0724214		1.084	0.00116357	0.711974	0.286862
1.085	0.00656175	0.0424802	0.950958		1.085	0.00154292	0.926358	0.0720995		1.085	0.00112621	0.71246	0.286414
1.086	0.00661769	0.0424808	0.950902		1.086	0.00155851	0.926406	0.0720357		1.086	0.0011363	0.71287	0.285994
1.087	0.00669614	0.042493	0.950811		1.087	0.00151843	0.926569	0.0719128		1.087	0.00117692	0.713415	0.285408
1.088	0.00665973	0.04254	0.9508		1.088	0.00155981	0.926599	0.0718414		1.088	0.00119625	0.713799	0.285004
1.089	0.00667809	0.0425003	0.950822		1.089	0.00157493	0.926836	0.0715892		1.089	0.00118373	0.71422	0.284596
1.09	0.0067504	0.0425165	0.950733		1.09	0.00151448	0.926966	0.0715192		1.09	0.00119487	0.714595	0.28421
1.091	0.00680072	0.0425523	0.950647		1.091	0.0015275	0.927092	0.071381		1.091	0.00120969	0.715091	0.2837
1.092	0.00682648	0.0425603	0.950613		1.092	0.00157478	0.927338	0.0710872		1.092	0.00116409	0.715609	0.283227
1.093	0.00682591	0.0425055	0.950669		1.093	0.00153535	0.927438	0.0710269		1.093	0.00121927	0.715945	0.282836
1.094	0.00685773	0.042477	0.950665		1.094	0.00154834	0.92752	0.0709312		1.094	0.0011817	0.716376	0.282443
1.095	0.00688488	0.0424747	0.95064		1.095	0.00153304	0.927714	0.0707532		1.095	0.001204	0.716887	0.281909
1.096	0.00687563	0.0424807	0.950644		1.096	0.00150086	0.927716	0.0707828		1.096	0.00116539	0.717237	0.281598
1.097	0.00687886	0.0425159	0.950605		1.097	0.00156254	0.927795	0.070642		1.097	0.00116915	0.717631	0.2812
1.098	0.0069672	0.0425617	0.950471		1.098	0.00151609	0.92806	0.0704244		1.098	0.00115017	0.718033	0.280816
1.099	0.00698172	0.0425413	0.950477		1.099	0.0014859	0.928171	0.0703433		1.099	0.00115121	0.718408	0.280441
1.1	0.00699668	0.0425236	0.95048		1.1	0.00151006	0.928364	0.0701257		1.1	0.00117991	0.718771	0.280049
1.101	0.00700565	0.0424809	0.950513		1.101	0.00153412	0.928565	0.069901		1.101	0.00121038	0.719203	0.279586
1.102	0.00699029	0.0424559	0.950554		1.102	0.00154706	0.928558	0.0698952		1.102	0.00116811	0.719702	0.27913
1.103	0.00704044	0.0425094	0.95045		1.103	0.00153613	0.928609	0.0698544		1.103	0.00116543	0.720081	0.278754
1.104	0.0070719	0.0424986	0.95043		1.104	0.00157593	0.928767	0.0696571		1.104	0.0012521	0.720464	0.278284
1.105	0.00703084	0.0425164	0.950453		1.105	0.00153501	0.929063	0.0694024		1.105	0.00119911	0.720982	0.277818
1.106	0.00709376	0.0425055	0.950401		1.106	0.00156085	0.929139	0.0693001		1.106	0.0011283	0.721302	0.277569
1.107	0.00714605	0.0424759	0.950378		1.107	0.00157574	0.929206	0.0692183		1.107	0.00118641	0.721688	0.277126
1.108	0.00716435	0.0424798	0.950356		1.108	0.00150412	0.929354	0.0691415		1.108	0.00123625	0.722124	0.27664
1.109	0.00724788	0.042517	0.950235		1.109	0.00153096	0.92948	0.0689889		1.109	0.00123821	0.722456	0.276306
1.11	0.00726179	0.0425231	0.950215		1.11	0.0016166	0.929485	0.0688987		1.11	0.00122442	0.722858	0.275918
1.111	0.00720689	0.0425057	0.950287		1.111	0.00159273	0.92953	0.0688776		1.111	0.00118672	0.723297	0.275516
1.112	0.00728873	0.042516	0.950195		1.112	0.00152386	0.929696	0.0687804		1.112	0.0011178	0.723697	0.275185
1.113	0.00735553	0.0424914	0.950153		1.113	0.00155067	0.929803	0.0686465		1.113	0.00112617	0.724002	0.274872
1.114	0.00731699	0.0424838	0.950199		1.114	0.00149821	0.92981	0.0686918		1.114	0.00117683	0.724281	0.274542
1.115	0.00733998	0.0424726	0.950187		1.115	0.00148807	0.929876	0.0686363		1.115	0.00115104	0.724645	0.274203
1.116	0.00735068	0.0424234	0.950226		1.116	0.00153976	0.929943	0.0685176		1.116	0.00117508	0.725013	0.273812
1.117	0.00732708	0.0424365	0.950236		1.117	0.00152141	0.929965	0.0685131		1.117	0.00117697	0.725403	0.27342
1.118	0.00735126	0.0425005	0.950148		1.118	0.00149567	0.930009	0.0684958		1.118	0.00120833	0.725779	0.273013
1.119	0.00741351	0.042522	0.950064		1.119	0.00148473	0.930103	0.0684127		1.119	0.00122776	0.726092	0.272681
1.12	0.00751534	0.0424955	0.949989		1.12	0.00150233	0.930139	0.0683589		1.12	0.00119008	0.726424	0.272386
1.121	0.00755524	0.0425044	0.94994		1.121	0.00152542	0.93011	0.0683648		1.121	0.00121868	0.726764	0.272018
1.122	0.00752673	0.0425624	0.949911		1.122	0.00148692	0.930202	0.0683109		1.122	0.00117277	0.727107	0.271721
1.123	0.0075659	0.0425104	0.949924		1.123	0.00148904	0.930362	0.0681489		1.123	0.00109927	0.727511	0.271389
1.124	0.00765069	0.0424649	0.949884		1.124	0.00159151	0.930574	0.0678347		1.124	0.00112521	0.727906	0.270969
1.125	0.00763882	0.0424891	0.949872		1.125	0.00161846	0.930801	0.067581		1.125	0.00117882	0.728324	0.270497
1.126	0.00770272	0.0425263	0.949771		1.126	0.00156156	0.930952	0.0674864		1.126	0.00116887	0.728754	0.270078
1.127	0.00771663	0.0425161	0.949767		1.127	0.00152304	0.93102	0.0674573		1.127	0.0012354	0.729145	0.26962
1.128	0.00750066	0.0424432	0.950056		1.128	0.00155841	0.931168	0.0672737		1.128	0.0012246	0.729539	0.269237
1.129	0.00793094	0.0424982	0.949571		1.129	0.00160021	0.931374	0.0670257		1.129	0.00116488	0.729929	0.268906
1.13	0.00817627	0.0425205	0.949303		1.13	0.00156534	0.93158	0.0668544		1.13	0.00118069	0.730379	0.268441
1.131	0.00767212	0.0424964	0.949831		1.131	0.00150804	0.931641	0.0668513		1.131	0.00113541	0.730778	0.268086
1.132	0.00768977	0.0425169	0.949793		1.132	0.00154201	0.931554	0.0669042		1.132	0.00116112	0.731055	0.267783
1.133	0.00789721	0.0424483	0.949654		1.133	0.00152724	0.931451	0.0670218		1.133	0.00121276	0.731286	0.267502
1.134	0.00790447	0.0424656	0.94963		1.134	0.00156337	0.931424	0.0670121		1.134	0.00115938	0.731607	0.267234
1.135	0.00789508	0.0425413	0.949564		1.135	0.00158787	0.931619	0.0667927		1.135	0.00114316	0.732166	0.266691
1.136	0.00792792	0.0424549	0.949617		1.136	0.00158762	0.932075	0.0663375		1.136	0.0009138	0.732549	0.266537
1.137	0.00775932	0.0424145	0.949826		1.137	0.00161279	0.932307	0.0660803		1.137	0.00128783	0.732854	0.265858
1.138	0.00826901	0.0424661	0.949265		1.138	0.00154022	0.932593	0.0658666		1.138	0.00136847	0.733284	0.265348
1.139	0.00823811	0.0424797	0.949282		1.139	0.00149414	0.932691	0.0658146		1.139	0.00125312	0.733697	0.265049
1.14	0.0079939	0.0424368	0.949569		1.14	0.00156424	0.932653	0.0657832		1.14	0.0012743	0.734019	0.264707
1.141	0.00800274	0.0424634	0.949534		1.141	0.00157802	0.932586	0.0658358		1.141	0.00112834	0.73437	0.264501
1.142	0.0080263	0.0425407	0.949433		1.142	0.00158642	0.932665	0.0657487		1.142	0.00113764	0.734687	0.264175
1.143	0.00807614	0.0424704	0.949453		1.143	0.0015227	0.932706	0.0657717		1.143	0.00121982	0.734977	0.263803
1.144	0.00816206	0.0423997	0.949438		1.144	0.00154228	0.932794	0.065664		1.144	0.00118487	0.735262	0.263554
1.145	0.00815676	0.0424464	0.949397		1.145	0.00156559	0.932983	0.0654515		1.145	0.00119982	0.735511	0.263289
1.146	0.008194	0.042497	0.949309		1.146	0.00151224	0.933105	0.0653825		1.146	0.00125543	0.735958	0.262787
1.147	0.0081865	0.0424763	0.949337		1.147	0.00154011	0.933126	0.0653337		1.147	0.00124169	0.736471	0.262287
1.148	0.00820542	0.0424915	0.949303		1.148	0.00158269	0.933172	0.0652453		1.148	0.00121497	0.736802	0.261983
1.149	0.0083775	0.0424317	0.949191		1.149	0.00159769	0.933361	0.0650416		1.149	0.00125672	0.737167	0.261577
1.15	0.00816756	0.0424329	0.9494		1.15	0.00158767	0.933384	0.0650286		1.15	0.00118845	0.737395	0.261417
1.151	0.00819943	0.0424352	0.949365		1.151	0.00160902	0.93342	0.0649707		1.151	0.00117557	0.737755	0.26107
1.152	0.00827623	0.042435	0.949289		1.152	0.00158351	0.933652	0.0647648		1.152	0.00116845	0.738122	0.260709
1.153	0.00835891	0.0425138	0.949127		1.153	0.00152812	0.933697	0.0647752		1.153	0.00112598	0.738571	0.260303
1.154	0.00838095	0.042502	0.949117		1.154	0.00150716	0.93391	0.0645824		1.154	0.00117707	0.739037	0.259786
1.155	0.00840636	0.0424359	0.949158		1.155	0.00151758	0.934084	0.0643983		1.155	0.0012272	0.739315	0.259458
1.156	0.00848314	0.0424629	0.949054		1.156	0.00156215	0.934139	0.0642992		1.156	0.00139382	0.739777	0.258829
1.157	0.00847007	0.0424641	0.949066		1.157	0.00157895	0.934184	0.064237		1.157	0.00099621	0.740054	0.25895
1.158	0.00850903	0.0424794	0.949012		1.158	0.00155879	0.934387	0.0640543		1.158	0.00098708	0.740239	0.258774
1.159	0.00856923	0.042489	0.948942		1.159	0.00151918	0.934582	0.0638989		1.159	0.00108896	0.74057	0.258341
1.16	0.00853823	0.042508	0.948954		1.16	0.00146854	0.934626	0.0639052		1.16	0.0011095	0.740999	0.257891
1.161	0.0085402	0.0425215	0.948938		1.161	0.00156294	0.934656	0.0637811		1.161	0.0011382	0.741502	0.25736
1.162	0.00856122	0.042473	0.948966		1.162	0.00158418	0.934645	0.063771		1.162	0.00111411	0.741724	0.257162
1.163	0.00862581	0.042448	0.948926		1.163	0.0016167	0.934698	0.0636852		1.163	0.00111883	0.742038	0.256843
1.164	0.00865637	0.0424387	0.948905		1.164	0.00159467	0.934823	0.063582		1.164	0.00121335	0.742333	0.256454
1.165	0.00867062	0.042472	0.948857		1.165	0.00153642	0.93481	0.0636538		1.165	0.00128282	0.742593	0.256124
1.166	0.00865093	0.0424697	0.948879		1.166	0.00158468	0.934928	0.0634878		1.166	0.00133476	0.742985	0.25568
1.167	0.00871838	0.0424571	0.948825		1.167	0.00149117	0.93493	0.0635787		1.167	0.00123107	0.743184	0.255585
1.168	0.00873491	0.0425082	0.948757		1.168	0.00153203	0.935023	0.0634449		1.168	0.00112565	0.743505	0.25537
1.169	0.00880731	0.0425015	0.948691		1.169	0.00152204	0.935096	0.0633824		1.169	0.00125078	0.743864	0.254885
1.17	0.00882896	0.0424864	0.948685		1.17	0.00157968	0.935334	0.0630858		1.17	0.00125281	0.744246	0.254501
1.171	0.00887022	0.0424669	0.948663		1.171	0.00159905	0.935282	0.0631185		1.171	0.00117776	0.744534	0.254289
1.172	0.00891774	0.0424665	0.948616		1.172	0.00162318	0.935375	0.0630018		1.172	0.00111854	0.744817	0.254065
1.173	0.00889941	0.0423856	0.948715		1.173	0.00151225	0.935385	0.0631031		1.173	0.00119554	0.745123	0.253681
1.174	0.00891491	0.0424396	0.948645		1.174	0.00150975	0.935676	0.0628139		1.174	0.00115222	0.74558	0.253267
1.175	0.00900106	0.0425154	0.948484		1.175	0.00155344	0.935692	0.0627547		1.175	0.0011403	0.745902	0.252957
1.176	0.00898707	0.0424954	0.948517		1.176	0.00157473	0.935711	0.0627142		1.176	0.00119031	0.746096	0.252714
1.177	0.00896482	0.0424166	0.948619		1.177	0.00151544	0.935668	0.062817		1.177	0.00117456	0.74645	0.252376
1.178	0.00907712	0.042514	0.948409		1.178	0.00153123	0.935737	0.0627321		1.178	0.00114495	0.746789	0.252066
1.179	0.00909321	0.0425032	0.948404		1.179	0.00153051	0.935816	0.0626535		1.179	0.00116086	0.747088	0.251751
1.18	0.00900765	0.042439	0.948553		1.18	0.0015831	0.935726	0.0626904		1.18	0.00110882	0.747392	0.251499
1.181	0.00912298	0.0424593	0.948418		1.181	0.00149255	0.935904	0.0626032		1.181	0.00111733	0.747647	0.251236
1.182	0.00917071	0.0424692	0.94836		1.182	0.00146976	0.936161	0.0623688		1.182	0.00122326	0.747912	0.250865
1.183	0.00920126	0.0423921	0.948407		1.183	0.00152165	0.936164	0.0623147		1.183	0.00115097	0.748222	0.250627
1.184	0.00916943	0.0424144	0.948416		1.184	0.00146985	0.936149	0.0623812		1.184	0.00123167	0.748435	0.250334
1.185	0.00920719	0.0423731	0.94842		1.185	0.00151538	0.93631	0.0621749		1.185	0.00117338	0.748754	0.250073
1.186	0.00920911	0.0424398	0.948351		1.186	0.00165087	0.936316	0.0620332		1.186	0.0011151	0.749084	0.249801
1.187	0.00929106	0.0424211	0.948288		1.187	0.00155824	0.936309	0.0621328		1.187	0.00120414	0.749451	0.249345
1.188	0.00923932	0.0424695	0.948291		1.188	0.00156646	0.936386	0.0620476		1.188	0.00119755	0.749574	0.249229
1.189	0.00933987	0.042461	0.948199		1.189	0.0016288	0.936446	0.0619257		1.189	0.00123296	0.749853	0.248914
1.19	0.00938029	0.042356	0.948264		1.19	0.00161777	0.936515	0.0618677		1.19	0.00115052	0.750089	0.24876
1.191	0.00940263	0.0424512	0.948146		1.191	0.00161418	0.93704	0.0613457		1.191	0.0011817	0.750425	0.248393
1.192	0.00938774	0.0424467	0.948166		1.192	0.00157419	0.937197	0.0612289		1.192	0.00120565	0.750824	0.24797
1.193	0.0094985	0.0424266	0.948075		1.193	0.00156858	0.937096	0.0613353		1.193	0.00125005	0.751139	0.247611
1.194	0.00950323	0.0424955	0.948001		1.194	0.00157137	0.93714	0.0612886		1.194	0.0011945	0.751333	0.247473
1.195	0.00947288	0.0424321	0.948095		1.195	0.00157156	0.937232	0.0611967		1.195	0.00122057	0.751618	0.247162
1.196	0.00954987	0.0424076	0.948042		1.196	0.00152991	0.937359	0.0611113		1.196	0.00112613	0.751797	0.247077
1.197	0.00955136	0.0424916	0.947957		1.197	0.00156334	0.937433	0.0610032		1.197	0.00112897	0.752187	0.246684
1.198	0.00957441	0.0424796	0.947946		1.198	0.0016246	0.937475	0.0609003		1.198	0.00125596	0.752537	0.246207
1.199	0.00967793	0.0425132	0.947809		1.199	0.00157007	0.937535	0.0608948		1.199	0.00119955	0.752846	0.245954
1.2	0.00972905	0.042417	0.947854		1.2	0.001586	0.937766	0.0606478		1.2	0.00124786	0.753209	0.245543
1.201	0.00971748	0.0424846	0.947798		1.201	0.00157203	0.937665	0.060763		1.201	0.00118296	0.753306	0.245511
1.202	0.00968181	0.0424495	0.947869		1.202	0.00156932	0.937695	0.0607358		1.202	0.00113021	0.753624	0.245246
1.203	0.00981663	0.0424174	0.947766		1.203	0.0015379	0.93766	0.0608023		1.203	0.00120809	0.753948	0.244844
1.204	0.00979827	0.0424255	0.947776		1.204	0.00158888	0.937764	0.0606476		1.204	0.00126184	0.754237	0.244501
1.205	0.00980764	0.0424337	0.947759		1.205	0.0014862	0.937837	0.0606771		1.205	0.00118692	0.754544	0.244269
1.206	0.00988016	0.0424721	0.947648		1.206	0.0015392	0.937889	0.0605721		1.206	0.0011815	0.75475	0.244069
1.207	0.00981211	0.0423984	0.94779		1.207	0.00151148	0.937917	0.0605711		1.207	0.00114728	0.755164	0.243689
1.208	0.00992761	0.0424632	0.947609		1.208	0.00165167	0.938045	0.0603037		1.208	0.00123365	0.755557	0.243209
1.209	0.00991994	0.0423688	0.947711		1.209	0.0015563	0.938097	0.060347		1.209	0.0012152	0.755846	0.242938
1.21	0.0100319	0.0424905	0.947478		1.21	0.00157232	0.938226	0.0602014		1.21	0.00114957	0.756092	0.242759
1.211	0.0100423	0.042485	0.947473		1.211	0.00153341	0.938241	0.0602257		1.211	0.00124694	0.756288	0.242465
1.212	0.0100391	0.0424536	0.947507		1.212	0.00158619	0.938135	0.0602784		1.212	0.0011171	0.756406	0.242477
1.213	0.0100995	0.0424654	0.947435		1.213	0.00161232	0.938271	0.0601167		1.213	0.00116357	0.756753	0.242084
1.214	0.0101519	0.042459	0.947389		1.214	0.00155212	0.938293	0.0601553		1.214	0.0011831	0.757043	0.241774
1.215	0.010109	0.0424574	0.947434		1.215	0.00149753	0.938432	0.0600709		1.215	0.00107191	0.757342	0.241586
1.216	0.0101985	0.0423825	0.947419		1.216	0.00164889	0.938462	0.0598895		1.216	0.00117222	0.757598	0.24123
1.217	0.0101499	0.0423855	0.947465		1.217	0.0014411	0.938402	0.0601573		1.217	0.00116568	0.757823	0.241011
1.218	0.0102485	0.0424421	0.947309		1.218	0.00158797	0.938679	0.0597327		1.218	0.00128373	0.758203	0.240513
1.219	0.0102041	0.0424952	0.947301		1.219	0.00156294	0.93869	0.0597469		1.219	0.00123273	0.7584	0.240367
1.22	0.010317	0.0424219	0.947261		1.22	0.00157046	0.938691	0.0597382		1.22	0.00116602	0.758658	0.240176
1.221	0.0103224	0.0424397	0.947238		1.221	0.00161232	0.938728	0.0596592		1.221	0.00116796	0.758894	0.239938
1.222	0.0104161	0.0423482	0.947236		1.222	0.00155468	0.938643	0.0598025		1.222	0.001243	0.759109	0.239648
1.223	0.0103932	0.0424179	0.947189		1.223	0.00163756	0.938855	0.0595076		1.223	0.00114861	0.759413	0.239439
1.224	0.0105482	0.0424069	0.947045		1.224	0.00155142	0.938959	0.0594899		1.224	0.00119418	0.75974	0.239066
1.225	0.0104792	0.0423956	0.947125		1.225	0.00159113	0.938929	0.0594794		1.225	0.00116065	0.759992	0.238848
1.226	0.010501	0.0424817	0.947017		1.226	0.00163573	0.938852	0.0595121		1.226	0.00115049	0.760187	0.238662
1.227	0.0105527	0.0424661	0.946981		1.227	0.00148844	0.939121	0.0593901		1.227	0.0011451	0.760441	0.238413
1.228	0.0106164	0.0423886	0.946995		1.228	0.00154421	0.939229	0.0592268		1.228	0.00120177	0.760706	0.238092
1.229	0.0106325	0.0423767	0.946991		1.229	0.00159051	0.939149	0.0592608		1.229	0.0011785	0.761106	0.237715
1.23	0.0106164	0.0425	0.946884		1.23	0.0015682	0.939242	0.0591898		1.23	0.00129168	0.761223	0.237486
1.231	0.0107219	0.0424153	0.946863		1.231	0.00161084	0.939165	0.0592245		1.231	0.00121741	0.761511	0.237272
1.232	0.0106906	0.04243	0.946879		1.232	0.00165848	0.939433	0.0589087		1.232	0.00120929	0.761829	0.236962
1.233	0.0107515	0.0423675	0.946881		1.233	0.00156298	0.939447	0.0589905		1.233	0.00121029	0.76211	0.23668
1.234	0.010849	0.04244	0.946711		1.234	0.00158048	0.939417	0.059003		1.234	0.00114615	0.762297	0.236557
1.235	0.0108913	0.0424561	0.946653		1.235	0.00150711	0.939404	0.0590893		1.235	0.00104867	0.762598	0.236354
1.236	0.0108709	0.0424683	0.946661		1.236	0.0015453	0.939501	0.0589537		1.236	0.0011193	0.762751	0.23613
1.237	0.010946	0.042415	0.946639		1.237	0.0015722	0.939444	0.0589839		1.237	0.00124644	0.763101	0.235652
1.238	0.0109031	0.0423684	0.946728		1.238	0.00159564	0.939617	0.0587872		1.238	0.00121599	0.763393	0.235391
1.239	0.0109491	0.0424102	0.946641		1.239	0.00166362	0.939726	0.0586108		1.239	0.00122265	0.763663	0.235114
1.24	0.0109634	0.042464	0.946573		1.24	0.00159499	0.939805	0.0585999		1.24	0.00118556	0.763888	0.234926
1.241	0.0110316	0.0425126	0.946456		1.241	0.00164889	0.939814	0.0585374		1.241	0.00119767	0.764152	0.23465
1.242	0.0111173	0.0423553	0.946527		1.242	0.00162573	0.939859	0.0585149		1.242	0.00120885	0.764343	0.234448
1.243	0.0111268	0.0424079	0.946465		1.243	0.00160983	0.939783	0.0586076		1.243	0.00118741	0.764625	0.234188
1.244	0.0110657	0.0424263	0.946508		1.244	0.00167577	0.939794	0.0585305		1.244	0.00118372	0.764901	0.233916
1.245	0.0111058	0.0424867	0.946407		1.245	0.0015904	0.939828	0.0585817		1.245	0.00127009	0.765072	0.233657
1.246	0.0111023	0.0424178	0.94648		1.246	0.00160806	0.939824	0.0585677		1.246	0.00118841	0.765331	0.233481
1.247	0.0112302	0.0423962	0.946374		1.247	0.00163323	0.939881	0.0584862		1.247	0.00114948	0.765573	0.233277
1.248	0.0112219	0.0423804	0.946398		1.248	0.00159716	0.939967	0.0584358		1.248	0.00118951	0.76595	0.232861
1.249	0.0112529	0.042355	0.946392		1.249	0.00161565	0.939891	0.0584936		1.249	0.00118945	0.766213	0.232598
1.25	0.0111861	0.0424216	0.946392		1.25	0.00172644	0.940072	0.0582011		1.25	0.00117944	0.766365	0.232456
1.251	0.011273	0.0424624	0.946265		1.251	0.00161892	0.940188	0.0581926		1.251	0.00118423	0.766632	0.232183
1.252	0.0113483	0.0424285	0.946223		1.252	0.0015965	0.940158	0.0582452		1.252	0.00110334	0.766826	0.23207
1.253	0.0113345	0.0424447	0.946221		1.253	0.00162731	0.940167	0.0582053		1.253	0.00113967	0.76714	0.231721
1.254	0.0113666	0.0424688	0.946165		1.254	0.00161437	0.940256	0.0581294		1.254	0.00126326	0.76736	0.231377
1.255	0.0113605	0.0423788	0.946261		1.255	0.00159944	0.940173	0.0582276		1.255	0.00119262	0.767667	0.231141
1.256	0.0115236	0.0423521	0.946124		1.256	0.00155215	0.940258	0.0581902		1.256	0.00121404	0.768102	0.230684
1.257	0.0114855	0.0424296	0.946085		1.257	0.00161544	0.940373	0.0580118		1.257	0.00119834	0.768185	0.230616
1.258	0.011557	0.0424688	0.945974		1.258	0.00160919	0.940515	0.0578755		1.258	0.00120875	0.768462	0.230329
1.259	0.0115597	0.0423119	0.946128		1.259	0.00165085	0.94033	0.0580187		1.259	0.00116591	0.768687	0.230147
1.26	0.0116354	0.0423685	0.945996		1.26	0.0016565	0.940408	0.0579353		1.26	0.00113437	0.768883	0.229983
1.261	0.0117023	0.0423774	0.94592		1.261	0.00159159	0.940514	0.0578945		1.261	0.00121808	0.76901	0.229772
1.262	0.0117003	0.0424079	0.945892		1.262	0.00163164	0.940515	0.0578538		1.262	0.00124325	0.76925	0.229507
1.263	0.0116928	0.0423352	0.945972		1.263	0.00165487	0.940476	0.0578694		1.263	0.00128877	0.769475	0.229236
1.264	0.011731	0.0423745	0.945894		1.264	0.00164015	0.940644	0.057716		1.264	0.00119875	0.76982	0.228981
1.265	0.0117863	0.0424072	0.945806		1.265	0.00164845	0.940566	0.0577857		1.265	0.0012145	0.769981	0.228804
1.266	0.0118387	0.0423177	0.945844		1.266	0.0016493	0.940575	0.0577754		1.266	0.00119121	0.770117	0.228692
1.267	0.0118884	0.0424062	0.945705		1.267	0.00168268	0.940544	0.0577735		1.267	0.00119581	0.770421	0.228383
1.268	0.0119839	0.0424222	0.945594		1.268	0.00166897	0.940701	0.0576296		1.268	0.00125637	0.770737	0.228007
1.269	0.0120105	0.0423508	0.945639		1.269	0.00162977	0.940525	0.0578453		1.269	0.0011689	0.770853	0.227978
1.27	0.0119685	0.0423282	0.945703		1.27	0.00154995	0.940559	0.0578909		1.27	0.00119778	0.771038	0.227764
1.271	0.0119871	0.0423167	0.945696		1.271	0.00159747	0.940664	0.0577385		1.271	0.00118858	0.771253	0.227558
1.272	0.0120562	0.0423465	0.945597		1.272	0.00161506	0.940594	0.0577913		1.272	0.00125729	0.771503	0.22724
1.273	0.012062	0.0423522	0.945586		1.273	0.00158825	0.940763	0.0576489		1.273	0.00118492	0.7718	0.227015
1.274	0.0120965	0.042398	0.945506		1.274	0.00167562	0.94077	0.0575541		1.274	0.00118214	0.771791	0.227026
1.275	0.0120875	0.0423579	0.945555		1.275	0.00163001	0.940738	0.0576317		1.275	0.00121925	0.77201	0.226771
1.276	0.0121756	0.0423646	0.94546		1.276	0.00169875	0.940775	0.0575259		1.276	0.00114396	0.772251	0.226605
1.277	0.012183	0.042356	0.945461		1.277	0.00160234	0.940771	0.0576269		1.277	0.00110788	0.772525	0.226368
1.278	0.0122515	0.042258	0.945491		1.278	0.00162449	0.940706	0.0576692		1.278	0.00118584	0.772654	0.22616
1.279	0.012306	0.0423753	0.945319		1.279	0.00161831	0.940963	0.057419		1.279	0.00118701	0.772974	0.225839
1.28	0.012384	0.0423693	0.945247		1.28	0.00154393	0.940932	0.0575241		1.28	0.00117677	0.773232	0.225591
1.281	0.0123436	0.0423484	0.945308		1.281	0.00153087	0.940858	0.0576109		1.281	0.00121949	0.773445	0.225336
1.282	0.0123023	0.0423526	0.945345		1.282	0.00163052	0.941018	0.0573517		1.282	0.00115084	0.77356	0.225289
1.283	0.0123849	0.0423636	0.945252		1.283	0.00157391	0.941102	0.057324		1.283	0.00116021	0.773776	0.225063
1.284	0.0123714	0.0423036	0.945325		1.284	0.00155165	0.941148	0.0573004		1.284	0.00112678	0.773991	0.224882
1.285	0.0124176	0.0423672	0.945215		1.285	0.00157219	0.941165	0.057263		1.285	0.00120401	0.77429	0.224506
1.286	0.0125682	0.0424049	0.945027		1.286	0.00157114	0.941121	0.0573082		1.286	0.00120857	0.774421	0.22437
1.287	0.0125991	0.0423907	0.94501		1.287	0.00154503	0.941031	0.0574239		1.287	0.00122152	0.774622	0.224157
1.288	0.0125347	0.0423509	0.945114		1.288	0.00161018	0.940996	0.0573937		1.288	0.00116859	0.774727	0.224105
1.289	0.0125126	0.0423087	0.945179		1.289	0.00171979	0.940912	0.0573684		1.289	0.00116202	0.774925	0.223913
1.29	0.0126228	0.0422993	0.945078		1.29	0.00164653	0.941035	0.0573187		1.29	0.0011733	0.77524	0.223587
1.291	0.0126529	0.0422561	0.945091		1.291	0.00158429	0.94101	0.0574058		1.291	0.00120216	0.775554	0.223244
1.292	0.0127172	0.042293	0.94499		1.292	0.00163091	0.941096	0.0572731		1.292	0.00119575	0.775814	0.22299
1.293	0.0128195	0.0423481	0.944832		1.293	0.00168775	0.9412	0.0571119		1.293	0.00125442	0.776035	0.22271
1.294	0.0127943	0.0423115	0.944894		1.294	0.00170169	0.941241	0.0570571		1.294	0.00123395	0.776189	0.222577
1.295	0.0127795	0.0422381	0.944982		1.295	0.00165731	0.941377	0.0569659		1.295	0.00113742	0.776471	0.222391
1.296	0.0128494	0.0423661	0.944784		1.296	0.00158293	0.94133	0.0570875		1.296	0.00117557	0.776711	0.222114
1.297	0.0128865	0.042343	0.94477		1.297	0.00152268	0.941393	0.0570845		1.297	0.00118782	0.776843	0.221969
1.298	0.0129089	0.0422658	0.944825		1.298	0.00160815	0.941229	0.0571627		1.298	0.00115333	0.777066	0.221781
1.299	0.0129403	0.0422848	0.944775		1.299	0.00163707	0.941282	0.0570807		1.299	0.00117944	0.777386	0.221434
1.3	0.0129967	0.0423232	0.94468		1.3	0.00164563	0.941445	0.0569094		1.3	0.00111631	0.777579	0.221305
1.301	0.0130292	0.0422635	0.944707		1.301	0.00164005	0.941387	0.0569725		1.301	0.00114143	0.777735	0.221124
1.302	0.0130807	0.0423347	0.944585		1.302	0.00161788	0.941477	0.0569055		1.302	0.00127272	0.777924	0.220804
1.303	0.0131082	0.0423184	0.944573		1.303	0.00161969	0.941328	0.0570523		1.303	0.0012857	0.778115	0.2206
1.304	0.0130907	0.0422624	0.944647		1.304	0.00161052	0.94137	0.0570199		1.304	0.00115369	0.778207	0.220639
1.305	0.0131529	0.042317	0.94453		1.305	0.00159387	0.941526	0.0568803		1.305	0.00119191	0.778356	0.220452
1.306	0.0131936	0.0423407	0.944466		1.306	0.00160222	0.941559	0.0568388		1.306	0.00123376	0.778607	0.22016
1.307	0.0132329	0.0423448	0.944422		1.307	0.0016319	0.941551	0.0568171		1.307	0.00116578	0.778763	0.220071
1.308	0.0132541	0.042338	0.944408		1.308	0.00160698	0.941638	0.056755		1.308	0.00117058	0.778972	0.219857
1.309	0.0132574	0.0423472	0.944395		1.309	0.00164066	0.941659	0.0567005		1.309	0.00115953	0.779098	0.219743
1.31	0.0132787	0.0423542	0.944367		1.31	0.0016211	0.941686	0.0566926		1.31	0.00118093	0.779382	0.219437
1.311	0.0133736	0.0423348	0.944292		1.311	0.00158574	0.941659	0.0567551		1.311	0.00117255	0.779583	0.219245
1.312	0.0134156	0.0422809	0.944303		1.312	0.001621	0.941607	0.0567721		1.312	0.00116038	0.779653	0.219187
1.313	0.0134136	0.0423345	0.944252		1.313	0.00169822	0.941643	0.056659		1.313	0.00115851	0.779922	0.21892
1.314	0.0134929	0.0423317	0.944175		1.314	0.00162206	0.941658	0.0567198		1.314	0.00118746	0.780201	0.218612
1.315	0.0135435	0.0423149	0.944142		1.315	0.00159045	0.941705	0.056705		1.315	0.00116515	0.78037	0.218465
1.316	0.0136051	0.0423491	0.944046		1.316	0.00164725	0.941815	0.0565374		1.316	0.00116517	0.780605	0.21823
1.317	0.0136287	0.0423489	0.944022		1.317	0.00171417	0.941768	0.0565178		1.317	0.00118186	0.780729	0.218089
1.318	0.0136277	0.0423525	0.94402		1.318	0.00167601	0.941749	0.0565754		1.318	0.00123677	0.780919	0.217845
1.319	0.0136437	0.0423812	0.943975		1.319	0.00164358	0.94187	0.0564862		1.319	0.00121267	0.781162	0.217625
1.32	0.0137005	0.0422947	0.944005		1.32	0.00161204	0.941982	0.0564055		1.32	0.00118297	0.781446	0.217371
1.321	0.0137136	0.042253	0.944033		1.321	0.00160346	0.941828	0.0565685		1.321	0.001167	0.781514	0.217319
1.322	0.0137061	0.0423272	0.943967		1.322	0.00167511	0.941795	0.0565301		1.322	0.00115955	0.781633	0.217208
1.323	0.0138006	0.0423586	0.943841		1.323	0.00165935	0.941847	0.0564937		1.323	0.00120799	0.781856	0.216936
1.324	0.013878	0.0423126	0.943809		1.324	0.00164076	0.94189	0.0564692		1.324	0.00121265	0.782053	0.216734
1.325	0.0138457	0.0422808	0.943873		1.325	0.00164533	0.941859	0.0564958		1.325	0.00116327	0.782182	0.216655
1.326	0.0138834	0.0423247	0.943792		1.326	0.00165353	0.941807	0.0565398		1.326	0.00117245	0.782296	0.216531
1.327	0.0139251	0.0423551	0.94372		1.327	0.00163874	0.941852	0.0565089		1.327	0.00118369	0.782452	0.216364
1.328	0.0139182	0.0422756	0.943806		1.328	0.00165834	0.941908	0.0564333		1.328	0.00116884	0.782622	0.216209
1.329	0.013982	0.0422308	0.943787		1.329	0.00167133	0.941907	0.0564219		1.329	0.00116323	0.78285	0.215987
1.33	0.0140172	0.0422609	0.943722		1.33	0.00163326	0.941897	0.0564699		1.33	0.00119679	0.783046	0.215757
1.331	0.0140844	0.0422802	0.943635		1.331	0.00156917	0.941979	0.0564522		1.331	0.0012155	0.783258	0.215527
1.332	0.0141259	0.0423246	0.943549		1.332	0.00160263	0.941966	0.0564309		1.332	0.001195	0.78339	0.215415
1.333	0.0141119	0.0422798	0.943608		1.333	0.00161018	0.942017	0.0563723		1.333	0.00117646	0.783633	0.21519
1.334	0.0141625	0.0422186	0.943619		1.334	0.00160929	0.942043	0.0563476		1.334	0.00116811	0.783861	0.214971
1.335	0.0142379	0.0422949	0.943467		1.335	0.00167735	0.94208	0.0562426		1.335	0.00115609	0.784029	0.214815
1.336	0.0142978	0.0423229	0.943379		1.336	0.00174883	0.941984	0.0562669		1.336	0.00117085	0.78414	0.214689
1.337	0.0143531	0.0423109	0.943336		1.337	0.00171246	0.941983	0.0563041		1.337	0.00112427	0.784391	0.214485
1.338	0.0144149	0.0422917	0.943293		1.338	0.00164457	0.942016	0.0563399		1.338	0.00118387	0.784614	0.214202
1.339	0.0143581	0.0422782	0.943364		1.339	0.00161975	0.942138	0.0562423		1.339	0.00121667	0.784842	0.213942
1.34	0.0144331	0.0423031	0.943264		1.34	0.00160688	0.942226	0.056167		1.34	0.00117863	0.785078	0.213743
1.341	0.0145374	0.0422922	0.94317		1.341	0.0016552	0.942211	0.0561335		1.341	0.00121393	0.785247	0.213539
1.342	0.0145012	0.042245	0.943254		1.342	0.00162252	0.942152	0.0562259		1.342	0.00121945	0.785255	0.213526
1.343	0.0144848	0.0423051	0.94321		1.343	0.001557	0.941995	0.0564484		1.343	0.00116426	0.785338	0.213498
1.344	0.0145424	0.0422976	0.94316		1.344	0.00158357	0.941893	0.0565229		1.344	0.00114534	0.78543	0.213425
1.345	0.0145922	0.0422528	0.943155		1.345	0.00161029	0.941823	0.0565669		1.345	0.00109958	0.785438	0.213462
1.346	0.0146385	0.0422739	0.943088		1.346	0.00161483	0.941765	0.0566202		1.346	0.00111996	0.785607	0.213273
1.347	0.0146394	0.0422236	0.943137		1.347	0.00164055	0.941546	0.056813		1.347	0.00116531	0.785688	0.213146
1.348	0.0146341	0.0422305	0.943135		1.348	0.00165504	0.941278	0.0570668		1.348	0.00121525	0.785612	0.213172
1.349	0.0147281	0.0422744	0.942998		1.349	0.0015974	0.941308	0.057095		1.349	0.00123199	0.785746	0.213022
1.35	0.0147686	0.0422113	0.94302		1.35	0.0015766	0.941185	0.0572383		1.35	0.00121778	0.785882	0.212901
1.351	0.0147796	0.042209	0.943011		1.351	0.00159169	0.94079	0.0576179		1.351	0.00115218	0.785878	0.21297
1.352	0.0148337	0.0422291	0.942937		1.352	0.00155964	0.940452	0.0579879		1.352	0.0010989	0.785819	0.213082
1.353	0.0148518	0.0422184	0.94293		1.353	0.00152419	0.9403	0.0581755		1.353	0.00119817	0.785711	0.213091
1.354	0.0149299	0.0422402	0.94283		1.354	0.00156404	0.940185	0.0582509		1.354	0.00122504	0.785836	0.212939
1.355	0.014966	0.0422731	0.942761		1.355	0.00160045	0.940142	0.0582575		1.355	0.00121961	0.785972	0.212808
1.356	0.015012	0.0422338	0.942754		1.356	0.00155396	0.940149	0.0582969		1.356	0.00118149	0.786055	0.212763
1.357	0.0149748	0.0423081	0.942717		1.357	0.00157835	0.940009	0.0584126		1.357	0.00112713	0.786068	0.212805
1.358	0.0149553	0.0422425	0.942802		1.358	0.00157385	0.939736	0.0586898		1.358	0.00108295	0.786034	0.212883
1.359	0.0150326	0.0422165	0.942751		1.359	0.0015877	0.939468	0.0589447		1.359	0.0010894	0.786115	0.212795
1.36	0.0151208	0.0422153	0.942664		1.36	0.00159576	0.939145	0.0592597		1.36	0.00111703	0.786078	0.212805
1.361	0.0152661	0.0422138	0.94252		1.361	0.00160066	0.939019	0.0593808		1.361	0.0011933	0.786174	0.212633
1.362	0.0152612	0.0422222	0.942517		1.362	0.00161675	0.939249	0.0591338		1.362	0.00118494	0.786528	0.212287
1.363	0.0152902	0.0422699	0.94244		1.363	0.00164845	0.939356	0.058996		1.363	0.00113395	0.786717	0.212149
1.364	0.0152962	0.042321	0.942383		1.364	0.00163994	0.93945	0.05891		1.364	0.00120349	0.786965	0.211832
1.365	0.0152996	0.0423291	0.942371		1.365	0.00162833	0.939755	0.0586169		1.365	0.0012382	0.787414	0.211348
1.366	0.0153578	0.0422656	0.942377		1.366	0.00163871	0.939893	0.0584685		1.366	0.00116587	0.787641	0.211193
1.367	0.0154159	0.0422738	0.94231		1.367	0.00168129	0.939972	0.0583471		1.367	0.00118341	0.787848	0.210969
1.368	0.0154807	0.0422939	0.942225		1.368	0.00165092	0.939976	0.0583736		1.368	0.00120962	0.788027	0.210764
1.369	0.0154326	0.0422547	0.942313		1.369	0.00169253	0.94024	0.058067		1.369	0.00116274	0.788316	0.210521
1.37	0.0154874	0.0423229	0.94219		1.37	0.00162526	0.940603	0.0577715		1.37	0.00118919	0.788688	0.210123
1.371	0.0155795	0.0423271	0.942093		1.371	0.00167969	0.940908	0.0574124		1.371	0.00119327	0.789048	0.209758
1.372	0.0156339	0.0423564	0.94201		1.372	0.00166981	0.941174	0.057156		1.372	0.00126794	0.789356	0.209376
1.373	0.0156394	0.0423217	0.942039		1.373	0.00164107	0.941337	0.057022		1.373	0.00130616	0.789684	0.20901
1.374	0.0157345	0.0422618	0.942004		1.374	0.00154796	0.941512	0.0569396		1.374	0.00121864	0.790061	0.208721
1.375	0.0156838	0.0422558	0.94206		1.375	0.00159173	0.941609	0.0567988		1.375	0.00124566	0.790261	0.208493
1.376	0.0156412	0.0422843	0.942074		1.376	0.00156905	0.941586	0.0568452		1.376	0.00116446	0.790382	0.208453
1.377	0.0156142	0.0422625	0.942123		1.377	0.00154431	0.941353	0.0571029		1.377	0.00111477	0.790355	0.20853
1.378	0.0157274	0.042228	0.942045		1.378	0.00153984	0.941127	0.0573333		1.378	0.00113002	0.790199	0.208671
1.379	0.0157607	0.0422174	0.942022		1.379	0.00153158	0.940599	0.0578691		1.379	0.00115356	0.789946	0.208901
1.38	0.015803	0.042232	0.941965		1.38	0.00156711	0.940345	0.0580879		1.38	0.00116581	0.78982	0.209014
1.381	0.015901	0.0422546	0.941844		1.381	0.00151752	0.940132	0.0583501		1.381	0.00118112	0.789848	0.208971
1.382	0.0159594	0.0422726	0.941768		1.382	0.00162115	0.940332	0.0580472		1.382	0.00123144	0.790156	0.208612
1.383	0.0160953	0.042259	0.941646		1.383	0.00165448	0.940526	0.05782		1.383	0.0013381	0.790602	0.20806
1.384	0.0160372	0.0423007	0.941662		1.384	0.00169474	0.940797	0.0575081		1.384	0.00132341	0.790941	0.207735
1.385	0.0160935	0.0423323	0.941574		1.385	0.00171493	0.941171	0.0571139		1.385	0.0013239	0.791437	0.207239
1.386	0.0160563	0.0423254	0.941618		1.386	0.00166813	0.941744	0.0565878		1.386	0.00128812	0.791935	0.206777
1.387	0.01618	0.0423139	0.941506		1.387	0.00173071	0.942095	0.0561742		1.387	0.00125006	0.792295	0.206455
1.388	0.0161494	0.0423236	0.941527		1.388	0.00173911	0.942286	0.0559753		1.388	0.00122679	0.792602	0.206171
1.389	0.0161926	0.0423042	0.941503		1.389	0.00166761	0.942486	0.0558463		1.389	0.00117758	0.792877	0.205945
1.39	0.0162314	0.0422919	0.941477		1.39	0.00163245	0.942583	0.0557841		1.39	0.00112837	0.793059	0.205812
1.391	0.0162052	0.0422452	0.94155		1.391	0.00152163	0.94243	0.0560479		1.391	0.001151	0.793017	0.205832
1.392	0.0161819	0.0422291	0.941589		1.392	0.00161335	0.94222	0.0561671		1.392	0.00111622	0.792951	0.205933
1.393	0.0163111	0.0422592	0.94143		1.393	0.00169368	0.942152	0.0561538		1.393	0.00110336	0.792939	0.205958
1.394	0.0164722	0.042252	0.941276		1.394	0.00171195	0.942054	0.0562341		1.394	0.0010851	0.793107	0.205808
1.395	0.0164903	0.0423787	0.941131		1.395	0.0016207	0.942372	0.0560074		1.395	0.00114073	0.793536	0.205323
1.396	0.0164543	0.0423172	0.941228		1.396	0.00166211	0.94266	0.0556781		1.396	0.00128271	0.793804	0.204913
1.397	0.0165541	0.0422931	0.941153		1.397	0.00167405	0.942742	0.0555838		1.397	0.00122292	0.793981	0.204796
1.398	0.0165059	0.0422994	0.941195		1.398	0.00165637	0.942714	0.0556299		1.398	0.00125463	0.794295	0.20445
1.399	0.0165359	0.0423588	0.941105		1.399	0.00170804	0.942852	0.05544		1.399	0.00119898	0.794397	0.204404
1.4	0.0164976	0.0424293	0.941073		1.4	0.00169266	0.942958	0.0553497		1.4	0.00120025	0.794634	0.204166
1.401	0.0166392	0.0423076	0.941053		1.401	0.0016823	0.943232	0.0550852		1.401	0.00120458	0.794823	0.203972
1.402	0.0166967	0.042303	0.941		1.402	0.00161264	0.943444	0.0549438		1.402	0.00117589	0.795117	0.203707
1.403	0.016674	0.0422681	0.941058		1.403	0.00160955	0.94353	0.0548601		1.403	0.00116354	0.795334	0.203502
1.404	0.0167992	0.0423744	0.940826		1.404	0.00156358	0.943482	0.054954		1.404	0.00119041	0.795585	0.203225
1.405	0.0167592	0.0422926	0.940948		1.405	0.00150872	0.943539	0.0549526		1.405	0.00119895	0.795813	0.202988
1.406	0.0169022	0.0423432	0.940755		1.406	0.00160884	0.943618	0.054773		1.406	0.00127942	0.795812	0.202908
1.407	0.0168797	0.0423692	0.940751		1.407	0.00163027	0.943778	0.0545915		1.407	0.00119702	0.796092	0.202711
1.408	0.0169812	0.0423376	0.940681		1.408	0.00161396	0.943962	0.0544238		1.408	0.00113855	0.796625	0.202237
1.409	0.0169957	0.0423691	0.940635		1.409	0.0016137	0.944296	0.0540904		1.409	0.0011465	0.7969	0.201953
1.41	0.0169729	0.0423323	0.940695		1.41	0.00162029	0.944506	0.0538733		1.41	0.00119607	0.797241	0.201563
1.411	0.0170145	0.0423836	0.940602		1.411	0.00159503	0.944793	0.0536116		1.411	0.00124836	0.797568	0.201184
1.412	0.0170983	0.0423766	0.940525		1.412	0.00161675	0.944808	0.0535757		1.412	0.00124013	0.797652	0.201108
1.413	0.0171141	0.0423348	0.940551		1.413	0.00161608	0.944872	0.0535115		1.413	0.00117023	0.79772	0.201109
1.414	0.0171871	0.0423237	0.940489		1.414	0.00174658	0.945042	0.0532115		1.414	0.00128188	0.79822	0.200498
1.415	0.0171862	0.0423273	0.940487		1.415	0.00168804	0.945198	0.0531141		1.415	0.00118864	0.798411	0.200401
1.416	0.0172993	0.0423935	0.940307		1.416	0.00155711	0.94532	0.0531233		1.416	0.00121108	0.798563	0.200225
1.417	0.0173537	0.0423545	0.940292		1.417	0.00161528	0.945511	0.0528738		1.417	0.00109431	0.798821	0.200085
1.418	0.0173116	0.0422828	0.940406		1.418	0.00164062	0.945571	0.0527882		1.418	0.00117481	0.79911	0.199715
1.419	0.0173465	0.0423129	0.940341		1.419	0.0016091	0.945604	0.0527872		1.419	0.00113105	0.79923	0.199639
1.42	0.0174789	0.0423986	0.940123		1.42	0.0016106	0.945993	0.0523966		1.42	0.00113612	0.799612	0.199252
1.421	0.0173556	0.0424071	0.940237		1.421	0.00167996	0.945923	0.0523966		1.421	0.00125038	0.799872	0.198878
1.422	0.0174422	0.0423194	0.940238		1.422	0.0016362	0.946125	0.0522385		1.422	0.00124213	0.800064	0.198694
1.423	0.0174603	0.0424407	0.940099		1.423	0.00167385	0.946195	0.0521316		1.423	0.00113369	0.800308	0.198558
1.424	0.0176468	0.042366	0.939987		1.424	0.00167048	0.946493	0.0518366		1.424	0.00120511	0.800569	0.198226
1.425	0.0176015	0.0424202	0.939978		1.425	0.00159477	0.946564	0.051841		1.425	0.0012642	0.800776	0.197959
1.426	0.0175731	0.042421	0.940006		1.426	0.00170842	0.94674	0.0515512		1.426	0.00112864	0.801079	0.197793
1.427	0.0177552	0.0423789	0.939866		1.427	0.00159512	0.946708	0.0516973		1.427	0.00120454	0.801231	0.197564
1.428	0.0177842	0.0422795	0.939936		1.428	0.0015614	0.946806	0.0516328		1.428	0.00118674	0.801472	0.197342
1.429	0.0177769	0.0424628	0.93976		1.429	0.00164504	0.946909	0.0514459		1.429	0.00118881	0.801665	0.197146
1.43	0.017758	0.0423606	0.939881		1.43	0.00162918	0.947029	0.0513417		1.43	0.00114483	0.801665	0.19719
1.431	0.0178094	0.0423767	0.939814		1.431	0.00167517	0.946998	0.0513268		1.431	0.00122921	0.801915	0.196856
1.432	0.0179027	0.0424317	0.939666		1.432	0.00164089	0.947153	0.0512062		1.432	0.00120419	0.802115	0.196681
1.433	0.0179406	0.0423837	0.939676		1.433	0.0016411	0.947223	0.0511355		1.433	0.00111625	0.802297	0.196586
1.434	0.0180079	0.0423474	0.939645		1.434	0.00157283	0.947364	0.0510637		1.434	0.00126633	0.802731	0.196003
1.435	0.0180906	0.0424327	0.939477		1.435	0.00156356	0.947506	0.0509304		1.435	0.0011108	0.802924	0.195965
1.436	0.0180423	0.042433	0.939525		1.436	0.00178679	0.947589	0.0506244		1.436	0.0011887	0.803033	0.195778
1.437	0.0181878	0.0424214	0.939391		1.437	0.00162463	0.947686	0.0506896		1.437	0.00123558	0.803413	0.195351
1.438	0.0182014	0.04243	0.939369		1.438	0.00154241	0.947776	0.0506819		1.438	0.00116642	0.803579	0.195254
1.439	0.0182321	0.0423203	0.939448		1.439	0.00151536	0.947897	0.0505879		1.439	0.0011759	0.803682	0.195142
1.44	0.0182414	0.042446	0.939313		1.44	0.00155036	0.947999	0.0504506		1.44	0.0012643	0.803848	0.194888
1.441	0.0183272	0.0423984	0.939274		1.441	0.0015701	0.948029	0.050401		1.441	0.00121838	0.804021	0.194761
1.442	0.0183521	0.0424648	0.939183		1.442	0.00164859	0.947958	0.0503938		1.442	0.00113188	0.804096	0.194772
1.443	0.0184253	0.0423796	0.939195		1.443	0.00158507	0.947954	0.0504611		1.443	0.00119584	0.804051	0.194753
1.444	0.0184701	0.0424642	0.939066		1.444	0.00162906	0.947902	0.0504689		1.444	0.0011817	0.804265	0.194554
1.445	0.0185734	0.0423868	0.93904		1.445	0.00160219	0.947883	0.0505149		1.445	0.00124104	0.804519	0.19424
1.446	0.0184731	0.042466	0.939061		1.446	0.00163638	0.948079	0.0502848		1.446	0.00118975	0.804698	0.194112
1.447	0.0185836	0.0423977	0.939019		1.447	0.00167031	0.948171	0.0501585		1.447	0.00124241	0.804916	0.193841
1.448	0.0186178	0.0423954	0.938987		1.448	0.0016242	0.948267	0.0501085		1.448	0.00126483	0.805072	0.193663
1.449	0.0185994	0.0423936	0.939007		1.449	0.00165528	0.948292	0.050053		1.449	0.00117015	0.80528	0.19355
1.45	0.0186339	0.0423642	0.939002		1.45	0.00153898	0.948209	0.0502516		1.45	0.00117394	0.805415	0.193411
1.451	0.018805	0.0424314	0.938764		1.451	0.00163591	0.948422	0.0499425		1.451	0.00120887	0.805616	0.193175
1.452	0.018809	0.0424089	0.938782		1.452	0.00164548	0.948427	0.0499276		1.452	0.00120149	0.805864	0.192934
1.453	0.0188765	0.0423761	0.938747		1.453	0.00161678	0.948738	0.0496454		1.453	0.00115672	0.806016	0.192828
1.454	0.0189419	0.0423804	0.938678		1.454	0.00163467	0.948718	0.0496476		1.454	0.00119525	0.806216	0.192589
1.455	0.0188768	0.042441	0.938682		1.455	0.00161884	0.948751	0.0496301		1.455	0.00115497	0.806422	0.192423
1.456	0.0189776	0.0425138	0.938509		1.456	0.00164634	0.948963	0.0493906		1.456	0.0012256	0.80661	0.192164
1.457	0.0189654	0.0423944	0.93864		1.457	0.00168101	0.948916	0.0494028		1.457	0.00125278	0.806747	0.192
1.458	0.0190168	0.0424737	0.938509		1.458	0.00162465	0.948884	0.0494916		1.458	0.00124337	0.806935	0.191822
1.459	0.0191141	0.0423106	0.938575		1.459	0.00170828	0.948946	0.0493462		1.459	0.00124716	0.806973	0.19178
1.46	0.0191805	0.0423548	0.938465		1.46	0.00166497	0.948908	0.0494272		1.46	0.00123487	0.807038	0.191727
1.461	0.0191784	0.0424402	0.938381		1.461	0.00164915	0.948943	0.0494081		1.461	0.00113637	0.807329	0.191534
1.462	0.0191791	0.0423208	0.9385		1.462	0.00151461	0.94885	0.0496358		1.462	0.00109582	0.807341	0.191563
1.463	0.0192216	0.0424008	0.938378		1.463	0.00164258	0.948895	0.0494626		1.463	0.00118051	0.80747	0.191349
1.464	0.019256	0.0423718	0.938372		1.464	0.00163503	0.948853	0.0495116		1.464	0.00113823	0.807539	0.191323
1.465	0.0193418	0.0423663	0.938292		1.465	0.00169867	0.94878	0.0495216		1.465	0.0012564	0.807722	0.191022
1.466	0.0193838	0.0424113	0.938205		1.466	0.00158801	0.948895	0.0495174		1.466	0.00110531	0.807865	0.191029
1.467	0.0194162	0.0423577	0.938226		1.467	0.00167256	0.948772	0.0495558		1.467	0.00118704	0.80794	0.190873
1.468	0.0194771	0.0424281	0.938095		1.468	0.00153233	0.948614	0.0498541		1.468	0.00112108	0.80801	0.190869
1.469	0.0195257	0.042453	0.938021		1.469	0.00161205	0.948715	0.0496726		1.469	0.00120457	0.808087	0.190708
1.47	0.0195712	0.0423372	0.938092		1.47	0.00164009	0.948547	0.0498133		1.47	0.00117726	0.808186	0.190637
1.471	0.0196555	0.0423748	0.93797		1.471	0.0016817	0.948582	0.0497358		1.471	0.00124132	0.808419	0.19034
1.472	0.0196292	0.042408	0.937963		1.472	0.00169313	0.948624	0.0496832		1.472	0.00123111	0.80863	0.190139
1.473	0.019681	0.0424219	0.937897		1.473	0.00168963	0.948854	0.0494563		1.473	0.00110732	0.808879	0.190013
1.474	0.0197832	0.0423689	0.937848		1.474	0.00164359	0.948869	0.0494879		1.474	0.00119278	0.80906	0.189747
1.475	0.0197075	0.0424338	0.937859		1.475	0.00153193	0.94896	0.0495084		1.475	0.00121258	0.809178	0.189609
1.476	0.0198581	0.0424785	0.937663		1.476	0.00160138	0.948966	0.049433		1.476	0.00122945	0.809303	0.189468
1.477	0.0199364	0.0424406	0.937623		1.477	0.00164172	0.948998	0.0493604		1.477	0.00122002	0.809449	0.189331
1.478	0.0199313	0.0424387	0.93763		1.478	0.0017036	0.948842	0.0494545		1.478	0.00127253	0.809515	0.189212
1.479	0.0199066	0.0423818	0.937712		1.479	0.00164072	0.948843	0.0495158		1.479	0.00121434	0.809735	0.18905
1.48	0.0200178	0.0423921	0.93759		1.48	0.0016615	0.94889	0.049448		1.48	0.00125951	0.809907	0.188833
1.481	0.0200627	0.0424251	0.937512		1.481	0.00170219	0.949018	0.0492793		1.481	0.00123249	0.810124	0.188644
1.482	0.0200924	0.0424611	0.937446		1.482	0.00173708	0.949125	0.0491376		1.482	0.00126828	0.810323	0.188409
1.483	0.0200462	0.0423631	0.937591		1.483	0.00168727	0.949146	0.0491665		1.483	0.00120533	0.810465	0.18833
1.484	0.0201744	0.0423741	0.937452		1.484	0.0016495	0.949046	0.0493041		1.484	0.00125027	0.810561	0.188189
1.485	0.0201836	0.0423643	0.937452		1.485	0.00169754	0.94912	0.0491828		1.485	0.00118274	0.810799	0.188018
1.486	0.0202418	0.0423663	0.937392		1.486	0.00159991	0.949083	0.0493171		1.486	0.00118279	0.810859	0.187958
1.487	0.0203994	0.0423209	0.93728		1.487	0.00164702	0.949164	0.0491887		1.487	0.00121107	0.811045	0.187744
1.488	0.0203081	0.0423269	0.937365		1.488	0.00172201	0.949068	0.0492096		1.488	0.00120813	0.811075	0.187717
1.489	0.0203079	0.0423961	0.937296		1.489	0.00160565	0.949158	0.0492363		1.489	0.00117065	0.81118	0.18765
1.49	0.0204477	0.042349	0.937203		1.49	0.00158418	0.949192	0.0492241		1.49	0.00119424	0.811419	0.187386
1.491	0.0204737	0.0424169	0.937109		1.491	0.00165744	0.94919	0.049153		1.491	0.00118013	0.811687	0.187133
1.492	0.0205054	0.0424306	0.937064		1.492	0.00160206	0.949295	0.0491027		1.492	0.0012046	0.811729	0.187066
1.493	0.0205374	0.0423612	0.937101		1.493	0.00164818	0.949319	0.0490331		1.493	0.00116519	0.811787	0.187047
1.494	0.0206585	0.0423946	0.936947		1.494	0.00164708	0.949191	0.0491622		1.494	0.00117353	0.811863	0.186963
1.495	0.0206918	0.0424134	0.936895		1.495	0.00163866	0.949123	0.0492383		1.495	0.00116698	0.812176	0.186658
1.496	0.0206815	0.0423384	0.93698		1.496	0.0016464	0.949253	0.0491007		1.496	0.00122822	0.812279	0.186493
1.497	0.0206891	0.0424101	0.936901		1.497	0.00167656	0.94931	0.049013		1.497	0.00122546	0.812422	0.186353
1.498	0.0207973	0.0423643	0.936838		1.498	0.00167461	0.949234	0.0490914		1.498	0.00116058	0.812549	0.18629
1.499	0.0208354	0.0423502	0.936814		1.499	0.00158436	0.949237	0.0491783		1.499	0.00114739	0.812669	0.186184
1.5	0.020875	0.0423872	0.936738		1.5	0.00158264	0.949318	0.0490994		1.5	0.00123773	0.812789	0.185974
1.501	0.0208922	0.0423775	0.93673		1.501	0.00155823	0.949283	0.0491592		1.501	0.00118794	0.812914	0.185898
1.502	0.0209482	0.0424151	0.936637		1.502	0.00161819	0.949248	0.0491342		1.502	0.00118592	0.812992	0.185822
1.503	0.0210016	0.0424158	0.936583		1.503	0.0016192	0.949238	0.0491432		1.503	0.00119443	0.813035	0.185771
1.504	0.0210154	0.0423532	0.936631		1.504	0.00161924	0.949262	0.049119		1.504	0.00116063	0.81333	0.185509
1.505	0.0210722	0.0423268	0.936601		1.505	0.00163432	0.949194	0.0491715		1.505	0.00120295	0.81346	0.185337
1.506	0.0210292	0.0423535	0.936617		1.506	0.00163809	0.949215	0.0491465		1.506	0.00121424	0.8135	0.185285
1.507	0.021096	0.0423855	0.936519		1.507	0.00157613	0.949281	0.0491426		1.507	0.00111937	0.813647	0.185233
1.508	0.0211995	0.0423775	0.936423		1.508	0.00153097	0.94916	0.0493086		1.508	0.00117947	0.813771	0.185049
1.509	0.0212397	0.0423845	0.936376		1.509	0.00156472	0.949139	0.0492965		1.509	0.00121512	0.813762	0.185023
1.51	0.021285	0.0423397	0.936375		1.51	0.0016214	0.949352	0.049027		1.51	0.00122475	0.813935	0.18484
1.511	0.0213621	0.042412	0.936226		1.511	0.00162263	0.949506	0.0488717		1.511	0.00121744	0.814123	0.184659
1.512	0.0213534	0.0423741	0.936272		1.512	0.00160085	0.949347	0.0490526		1.512	0.00121638	0.814184	0.1846
1.513	0.0214492	0.0423372	0.936214		1.513	0.00164119	0.949316	0.0490432		1.513	0.0012182	0.814389	0.184393
1.514	0.0214658	0.0423386	0.936196		1.514	0.00164493	0.949308	0.0490473		1.514	0.00121725	0.814494	0.184289
1.515	0.0215071	0.0423835	0.936109		1.515	0.00160175	0.949343	0.0490555		1.515	0.0011891	0.814651	0.18416
1.516	0.0215464	0.0423691	0.936084		1.516	0.00162705	0.949263	0.0491099		1.516	0.00118997	0.814823	0.183987
1.517	0.0215847	0.0422718	0.936143		1.517	0.00169102	0.949311	0.0489983		1.517	0.00115053	0.814908	0.183941
1.518	0.0216585	0.0423195	0.936022		1.518	0.00163386	0.949397	0.0489695		1.518	0.00123056	0.815107	0.183663
1.519	0.0217365	0.0423535	0.93591		1.519	0.00165722	0.949284	0.0490593		1.519	0.0012549	0.815212	0.183533
1.52	0.0217671	0.0423724	0.93586		1.52	0.00164222	0.949274	0.0490838		1.52	0.00122861	0.815261	0.183511
1.521	0.0218185	0.042398	0.935783		1.521	0.00165644	0.949332	0.0490113		1.521	0.00116101	0.815503	0.183336
1.522	0.0218925	0.0424368	0.935671		1.522	0.00167615	0.949359	0.0489647		1.522	0.00117697	0.815608	0.183215
1.523	0.0219021	0.0423836	0.935714		1.523	0.00165361	0.949455	0.0488917		1.523	0.00122869	0.815666	0.183105
1.524	0.0219263	0.0423288	0.935745		1.524	0.0016554	0.949414	0.0489301		1.524	0.00121264	0.815786	0.183002
1.525	0.0219351	0.0423755	0.935689		1.525	0.00164132	0.949375	0.0489833		1.525	0.00122676	0.815857	0.182916
1.526	0.021995	0.0424051	0.9356		1.526	0.00162713	0.949275	0.0490981		1.526	0.00118252	0.815926	0.182891
1.527	0.0220884	0.0423792	0.935532		1.527	0.00165745	0.949411	0.0489313		1.527	0.00113756	0.816225	0.182638
1.528	0.0221249	0.0423762	0.935499		1.528	0.00165838	0.949482	0.04886		1.528	0.00115354	0.816228	0.182618
1.529	0.0221006	0.0423718	0.935528		1.529	0.00162354	0.949413	0.0489639		1.529	0.00119392	0.816234	0.182572
1.53	0.0222019	0.0423673	0.935431		1.53	0.00165757	0.949465	0.0488777		1.53	0.00122038	0.816455	0.182325
1.531	0.0222483	0.0424677	0.935284		1.531	0.00164813	0.949513	0.0488385		1.531	0.00121753	0.816578	0.182204
1.532	0.0222385	0.0424801	0.935281		1.532	0.00166871	0.94946	0.0488709		1.532	0.00125976	0.81673	0.18201
1.533	0.0222985	0.0423229	0.935379		1.533	0.00165641	0.949393	0.0489508		1.533	0.00118825	0.816849	0.181962
1.534	0.0223902	0.0422902	0.93532		1.534	0.0016592	0.949381	0.0489595		1.534	0.00117507	0.817002	0.181823
1.535	0.0224275	0.0423103	0.935262		1.535	0.00167993	0.949397	0.048923		1.535	0.00123057	0.817175	0.181594
1.536	0.0224433	0.0423257	0.935231		1.536	0.00167434	0.949419	0.0489064		1.536	0.00125317	0.817276	0.181471
1.537	0.0225296	0.0423507	0.93512		1.537	0.00170817	0.949443	0.0488487		1.537	0.00120051	0.81735	0.18145
1.538	0.0225901	0.0423505	0.935059		1.538	0.00165736	0.949425	0.0489172		1.538	0.00112715	0.817495	0.181377
1.539	0.0226417	0.0423323	0.935026		1.539	0.00163203	0.949457	0.0489111		1.539	0.0011507	0.817621	0.181228
1.54	0.0226533	0.0423827	0.934964		1.54	0.00167726	0.949526	0.0487967		1.54	0.00123068	0.81777	0.180999
1.541	0.0227395	0.0424122	0.934848		1.541	0.00172902	0.949512	0.0487593		1.541	0.00123353	0.817959	0.180807
1.542	0.022784	0.0423441	0.934872		1.542	0.00165563	0.949491	0.0488531		1.542	0.00126546	0.818115	0.18062
1.543	0.0228138	0.0422901	0.934896		1.543	0.00163392	0.949459	0.0489074		1.543	0.00127292	0.818207	0.180521
1.544	0.0228721	0.0422892	0.934839		1.544	0.00168469	0.949428	0.0488877		1.544	0.00121933	0.818278	0.180503
1.545	0.0229121	0.04234	0.934748		1.545	0.00167156	0.949454	0.0488745		1.545	0.00122876	0.818404	0.180367
1.546	0.0229138	0.042335	0.934751		1.546	0.00166403	0.949453	0.0488827		1.546	0.00121089	0.818567	0.180222
1.547	0.0229359	0.0423435	0.934721		1.547	0.00166776	0.949415	0.0489176		1.547	0.00120052	0.818728	0.180072
1.548	0.0230737	0.0423538	0.934572		1.548	0.00169419	0.949481	0.0488252		1.548	0.00119308	0.818818	0.179989
1.549	0.0230909	0.0423385	0.934571		1.549	0.00164525	0.949518	0.0488372		1.549	0.00120997	0.818933	0.179857
1.55	0.0230992	0.0423645	0.934536		1.55	0.00164618	0.949564	0.04879		1.55	0.00124756	0.819066	0.179686
1.551	0.0231655	0.0423579	0.934477		1.551	0.00171485	0.94957	0.0487156		1.551	0.00122033	0.819285	0.179495
1.552	0.0232309	0.0423852	0.934384		1.552	0.00170267	0.949597	0.0487005		1.552	0.00119591	0.819381	0.179423
1.553	0.0233034	0.042354	0.934343		1.553	0.00164922	0.949686	0.0486651		1.553	0.00119789	0.819493	0.179309
1.554	0.0233243	0.0423621	0.934314		1.554	0.00165293	0.949633	0.0487142		1.554	0.00116589	0.819597	0.179237
1.555	0.0233343	0.0424148	0.934251		1.555	0.00163329	0.949634	0.0487326		1.555	0.00115844	0.819647	0.179194
1.556	0.0233337	0.0423492	0.934317		1.556	0.00160335	0.949758	0.0486391		1.556	0.00116513	0.819821	0.179014
1.557	0.0234078	0.0423161	0.934276		1.557	0.00160327	0.949768	0.0486288		1.557	0.00120551	0.819976	0.178819
1.558	0.023436	0.0423763	0.934188		1.558	0.00164056	0.949553	0.0488067		1.558	0.00123724	0.820088	0.178675
1.559	0.0234679	0.0423995	0.934133		1.559	0.0017073	0.949475	0.0488178		1.559	0.00119398	0.820204	0.178602
1.56	0.0235425	0.0423803	0.934077		1.56	0.00168953	0.949507	0.0488039		1.56	0.00118559	0.820294	0.17852
1.561	0.0236227	0.0423639	0.934013		1.561	0.00165126	0.949693	0.0486558		1.561	0.00116416	0.820433	0.178403
1.562	0.0236304	0.042431	0.933939		1.562	0.00164563	0.949736	0.0486179		1.562	0.00118392	0.820476	0.17834
1.563	0.0236771	0.0423924	0.93393		1.563	0.00165865	0.949682	0.0486596		1.563	0.00121766	0.820596	0.178186
1.564	0.0237328	0.0423851	0.933882		1.564	0.00162206	0.949744	0.0486342		1.564	0.0012243	0.820726	0.178049
1.565	0.0237983	0.0423732	0.933828		1.565	0.00161013	0.949883	0.0485064		1.565	0.00121042	0.82097	0.177819
1.566	0.023855	0.042375	0.93377		1.566	0.00166833	0.949772	0.0485596		1.566	0.0012141	0.821072	0.177714
1.567	0.0239038	0.0423837	0.933713		1.567	0.00168846	0.949919	0.0483921		1.567	0.00124636	0.821235	0.177519
1.568	0.023893	0.0422997	0.933807		1.568	0.00164127	0.949771	0.0485872		1.568	0.00120297	0.821173	0.177624
1.569	0.0239409	0.0423125	0.933747		1.569	0.00166767	0.949782	0.0485507		1.569	0.00122465	0.821351	0.177425
1.57	0.0240714	0.0423289	0.9336		1.57	0.00166464	0.949682	0.0486535		1.57	0.001185	0.821478	0.177337
1.571	0.0240701	0.042338	0.933592		1.571	0.00163935	0.949794	0.0485664		1.571	0.00119636	0.821617	0.177187
1.572	0.0241279	0.0423334	0.933539		1.572	0.00165248	0.949711	0.0486362		1.572	0.00124054	0.82171	0.177049
1.573	0.0242102	0.042401	0.933389		1.573	0.00161301	0.949741	0.0486464		1.573	0.00116814	0.821799	0.177032
1.574	0.0241471	0.0423702	0.933483		1.574	0.00165828	0.949824	0.0485174		1.574	0.001156	0.821895	0.176949
1.575	0.0242429	0.0423718	0.933385		1.575	0.00167997	0.949715	0.0486054		1.575	0.00119837	0.822036	0.176766
1.576	0.0243823	0.042385	0.933233		1.576	0.0016396	0.949711	0.0486494		1.576	0.00124922	0.822255	0.176496
1.577	0.0244335	0.0423931	0.933173		1.577	0.00157189	0.949752	0.0486763		1.577	0.0012624	0.822274	0.176464
1.578	0.0243876	0.0423679	0.933245		1.578	0.00158514	0.949806	0.0486085		1.578	0.00120884	0.822351	0.17644
1.579	0.0244337	0.0423882	0.933178		1.579	0.00167269	0.949902	0.0484255		1.579	0.00120042	0.822406	0.176394
1.58	0.0245347	0.0423604	0.933105		1.58	0.00167158	0.949784	0.048544		1.58	0.00118901	0.822562	0.176249
1.581	0.0245669	0.0423352	0.933098		1.581	0.00169141	0.949799	0.04851		1.581	0.00121635	0.822705	0.176079
1.582	0.0246579	0.0423279	0.933014		1.582	0.00162279	0.949874	0.0485029		1.582	0.00119381	0.822763	0.176043
1.583	0.0247234	0.0423251	0.932951		1.583	0.00163437	0.950007	0.0483589		1.583	0.00123918	0.822876	0.175885
1.584	0.0247004	0.0424221	0.932877		1.584	0.00171996	0.949902	0.0483779		1.584	0.00127209	0.823088	0.17564
1.585	0.024717	0.0423256	0.932957		1.585	0.00161267	0.949874	0.0485138		1.585	0.00121938	0.823243	0.175538
1.586	0.0247525	0.0423442	0.932903		1.586	0.00161071	0.949858	0.0485317		1.586	0.00120992	0.823271	0.175519
1.587	0.0248449	0.0423844	0.932771		1.587	0.00163983	0.949756	0.0486043		1.587	0.00122211	0.823208	0.175569
1.588	0.0248261	0.0423271	0.932847		1.588	0.00160332	0.949883	0.0485133		1.588	0.0012279	0.823489	0.175284
1.589	0.0249565	0.0423177	0.932726		1.589	0.0015806	0.949898	0.0485212		1.589	0.00120709	0.823537	0.175256
1.59	0.0249341	0.0423731	0.932693		1.59	0.00169075	0.949933	0.048376		1.59	0.00118738	0.823689	0.175124
1.591	0.0249877	0.0423969	0.932615		1.591	0.00161918	0.949899	0.0484821		1.591	0.00123814	0.823783	0.174979
1.592	0.0250729	0.0423872	0.93254		1.592	0.00169944	0.950015	0.0482853		1.592	0.00125247	0.82388	0.174868
1.593	0.0250563	0.0424261	0.932518		1.593	0.00167036	0.950003	0.0483268		1.593	0.00115278	0.824027	0.17482
1.594	0.0251111	0.0423725	0.932516		1.594	0.00167401	0.949894	0.0484315		1.594	0.00119317	0.824129	0.174678
1.595	0.0252167	0.0423046	0.932479		1.595	0.00160357	0.95002	0.0483764		1.595	0.00120927	0.824235	0.174556
1.596	0.0252457	0.0423324	0.932422		1.596	0.00164591	0.950008	0.048346		1.596	0.00122996	0.824219	0.174551
1.597	0.0252941	0.0422766	0.932429		1.597	0.00165045	0.949974	0.0483753		1.597	0.00117715	0.824379	0.174443
1.598	0.025311	0.0422766	0.932412		1.598	0.00161093	0.950006	0.0483828		1.598	0.0011555	0.824523	0.174322
1.599	0.0254357	0.0423524	0.932212		1.599	0.00164754	0.949948	0.0484045		1.599	0.00115638	0.82458	0.174264
1.6	0.0254636	0.0423361	0.9322		1.6	0.00162958	0.949891	0.0484798		1.6	0.00126076	0.824712	0.174027
1.601	0.0254949	0.0423635	0.932142		1.601	0.00167952	0.949856	0.0484646		1.601	0.00119307	0.824828	0.173979
1.602	0.0255564	0.0423368	0.932107		1.602	0.00159768	0.949912	0.0484905		1.602	0.00123073	0.824973	0.173796
1.603	0.0255977	0.0423062	0.932096		1.603	0.00159868	0.949929	0.0484721		1.603	0.00117996	0.825027	0.173793
1.604	0.025626	0.0423484	0.932026		1.604	0.00163244	0.949869	0.0484985		1.604	0.00121092	0.82512	0.173669
1.605	0.025736	0.0423591	0.931905		1.605	0.00165431	0.950011	0.0483345		1.605	0.00117816	0.825242	0.17358
1.606	0.0257205	0.0423233	0.931956		1.606	0.00168522	0.950018	0.0482965		1.606	0.00123733	0.825327	0.173436
1.607	0.0257325	0.0424027	0.931865		1.607	0.00167774	0.950003	0.0483193		1.607	0.00126371	0.825417	0.17332
1.608	0.0258211	0.0423247	0.931854		1.608	0.00165234	0.949925	0.0484229		1.608	0.00123267	0.825637	0.17313
1.609	0.0257753	0.0423332	0.931891		1.609	0.0016156	0.949936	0.0484485		1.609	0.00122888	0.825752	0.173019
1.61	0.0257802	0.0423351	0.931885		1.61	0.00174911	0.94992	0.0483305		1.61	0.0012542	0.825831	0.172915
1.611	0.0259294	0.0423939	0.931677		1.611	0.00164099	0.949948	0.0484107		1.611	0.00126744	0.825794	0.172938
1.612	0.0260206	0.0424098	0.93157		1.612	0.00170592	0.949928	0.0483664		1.612	0.00126932	0.825956	0.172775
1.613	0.0260714	0.0423582	0.93157		1.613	0.0015997	0.949963	0.0484377		1.613	0.0012393	0.825995	0.172766
1.614	0.026051	0.0423005	0.931649		1.614	0.00159502	0.949973	0.0484317		1.614	0.00121391	0.825994	0.172792
1.615	0.026128	0.0423273	0.931545		1.615	0.00161259	0.949892	0.0484954		1.615	0.00119674	0.826171	0.172633
1.616	0.0262192	0.0424066	0.931374		1.616	0.00162476	0.949868	0.0485072		1.616	0.00123057	0.826332	0.172438
1.617	0.0262886	0.0422918	0.93142		1.617	0.00168114	0.949762	0.0485566		1.617	0.00120605	0.826398	0.172396
1.618	0.026303	0.0422982	0.931399		1.618	0.00165681	0.949869	0.0484741		1.618	0.00113559	0.826365	0.1725
1.619	0.0263604	0.0423369	0.931303		1.619	0.00166322	0.949778	0.0485585		1.619	0.00117874	0.826445	0.172376
1.62	0.0264274	0.0423683	0.931204		1.62	0.00166888	0.949835	0.0484958		1.62	0.00119945	0.826628	0.172172
1.621	0.0264421	0.0422691	0.931289		1.621	0.0016715	0.949732	0.048597		1.621	0.00116262	0.826768	0.172069
1.622	0.0264664	0.0422731	0.93126		1.622	0.00159713	0.949766	0.0486369		1.622	0.0012745	0.826903	0.171823
1.623	0.0265539	0.0424381	0.931008		1.623	0.00175885	0.949802	0.048439		1.623	0.00115031	0.82711	0.17174
1.624	0.0265398	0.0424092	0.931051		1.624	0.00163105	0.949696	0.0486734		1.624	0.00124821	0.827106	0.171646
1.625	0.0265924	0.042309	0.931099		1.625	0.00161887	0.949771	0.0486097		1.625	0.00123885	0.827177	0.171585
1.626	0.0266093	0.0423891	0.931002		1.626	0.00166678	0.949702	0.0486308		1.626	0.00126231	0.827383	0.171354
1.627	0.0265977	0.0423603	0.931042		1.627	0.00162715	0.949635	0.0487381		1.627	0.00124905	0.827387	0.171364
1.628	0.0267081	0.042288	0.931004		1.628	0.00170247	0.949616	0.0486812		1.628	0.00115504	0.827569	0.171276
1.629	0.0268242	0.042355	0.930821		1.629	0.00163201	0.949702	0.0486665		1.629	0.00122659	0.827592	0.171182
1.63	0.0268105	0.0423889	0.930801		1.63	0.00165067	0.949721	0.0486284		1.63	0.00117287	0.827752	0.171075
1.631	0.0269128	0.0422863	0.930801		1.631	0.00164108	0.949591	0.0487684		1.631	0.00117556	0.827824	0.171001
1.632	0.0269105	0.0423011	0.930788		1.632	0.0016367	0.949764	0.0485997		1.632	0.00118049	0.827841	0.170978
1.633	0.0269801	0.0423536	0.930666		1.633	0.00165727	0.949621	0.0487221		1.633	0.00118887	0.82799	0.170821
1.634	0.0269422	0.0422591	0.930799		1.634	0.0017278	0.949632	0.0486403		1.634	0.00119827	0.828228	0.170573
1.635	0.0270804	0.0424123	0.930507		1.635	0.00166854	0.949652	0.0486796		1.635	0.00116816	0.828269	0.170562
1.636	0.0271696	0.0423525	0.930478		1.636	0.00171856	0.94975	0.048531		1.636	0.00123413	0.828306	0.17046
1.637	0.0270668	0.0423247	0.930608		1.637	0.00158664	0.949667	0.0487459		1.637	0.00119068	0.828219	0.17059
1.638	0.0271307	0.0423456	0.930524		1.638	0.00164206	0.949696	0.0486617		1.638	0.00117371	0.828479	0.170347
1.639	0.0271758	0.0423142	0.93051		1.639	0.00162342	0.949807	0.0485695		1.639	0.00110799	0.828588	0.170304
1.64	0.0272717	0.042443	0.930285		1.64	0.00160649	0.949601	0.0487927		1.64	0.00119828	0.828738	0.170063
1.641	0.0272499	0.0423899	0.93036		1.641	0.00167032	0.94955	0.0487796		1.641	0.00121888	0.828754	0.170027
1.642	0.0272757	0.0423479	0.930376		1.642	0.00159516	0.949621	0.0487843		1.642	0.00124622	0.828956	0.169798
1.643	0.0274815	0.0423531	0.930165		1.643	0.00152732	0.949523	0.0489501		1.643	0.00111164	0.828986	0.169903
1.644	0.0273446	0.0424221	0.930233		1.644	0.00158383	0.94948	0.0489361		1.644	0.00132707	0.829093	0.16958
1.645	0.0273966	0.0423543	0.930249		1.645	0.0017579	0.949723	0.0485191		1.645	0.00118981	0.829299	0.169511
1.646	0.0274268	0.0423649	0.930208		1.646	0.00161024	0.949673	0.0487168		1.646	0.00117382	0.829327	0.169499
1.647	0.0274174	0.0423496	0.930233		1.647	0.00164399	0.949663	0.0486929		1.647	0.0011728	0.829392	0.169435
1.648	0.0274346	0.0422858	0.93028		1.648	0.00166205	0.949801	0.0485371		1.648	0.0011165	0.829569	0.169315
1.649	0.027544	0.0423434	0.930113		1.649	0.00171815	0.949613	0.0486686		1.649	0.00109183	0.829598	0.16931
1.65	0.027512	0.0423349	0.930153		1.65	0.00166172	0.949472	0.0488661		1.65	0.00119622	0.829702	0.169102
1.651	0.0276068	0.0424065	0.929987		1.651	0.0016465	0.949384	0.0489696		1.651	0.00126567	0.829743	0.168991
1.652	0.0276904	0.0423857	0.929924		1.652	0.00154598	0.94942	0.0490341		1.652	0.00121873	0.829869	0.168912
1.653	0.0277424	0.0423519	0.929906		1.653	0.0016516	0.949644	0.0487048		1.653	0.00125657	0.829975	0.168768
1.654	0.0277193	0.0423802	0.929901		1.654	0.00165334	0.9495	0.0488468		1.654	0.00122072	0.830202	0.168578
1.655	0.0276956	0.0423471	0.929957		1.655	0.00167131	0.949548	0.0487804		1.655	0.00117942	0.830277	0.168544
1.656	0.0276959	0.0423843	0.92992		1.656	0.00159149	0.949647	0.0487617		1.656	0.00111273	0.83037	0.168517
1.657	0.0278518	0.0422813	0.929867		1.657	0.00162136	0.949571	0.0488081		1.657	0.00108153	0.830533	0.168385
1.658	0.0278653	0.0422818	0.929853		1.658	0.00155272	0.94959	0.0488577		1.658	0.00116995	0.830438	0.168392
1.659	0.0279442	0.0424284	0.929627		1.659	0.00151614	0.949663	0.0488206		1.659	0.00127442	0.830574	0.168151
1.66	0.0280063	0.0424149	0.929579		1.66	0.00159259	0.949695	0.0487119		1.66	0.00120409	0.830785	0.168011
1.661	0.027937	0.0423588	0.929704		1.661	0.00161287	0.949422	0.0489654		1.661	0.00118873	0.830636	0.168176
1.662	0.0280057	0.0424727	0.929522		1.662	0.00164203	0.949418	0.04894		1.662	0.00114265	0.830814	0.168044
1.663	0.0280887	0.0423983	0.929513		1.663	0.00170146	0.949557	0.0487418		1.663	0.00115782	0.830903	0.16794
1.664	0.0281243	0.0423534	0.929522		1.664	0.00164026	0.949512	0.0488479		1.664	0.00125935	0.830948	0.167793
1.665	0.0281782	0.042374	0.929448		1.665	0.00168055	0.949245	0.0490744		1.665	0.00115015	0.830966	0.167884
1.666	0.028313	0.042406	0.929281		1.666	0.00166862	0.949558	0.0487729		1.666	0.00114283	0.831159	0.167698
1.667	0.0283291	0.0424033	0.929268		1.667	0.00152189	0.949606	0.0488721		1.667	0.00111367	0.831243	0.167643
1.668	0.0282923	0.042438	0.92927		1.668	0.00172589	0.949455	0.0488188		1.668	0.00117755	0.831377	0.167445
1.669	0.0283572	0.0423759	0.929267		1.669	0.0016081	0.949475	0.0489168		1.669	0.00123664	0.8314	0.167363
1.67	0.0284328	0.0424253	0.929142		1.67	0.00171368	0.949484	0.0488026		1.67	0.00120955	0.831568	0.167222
1.671	0.0285282	0.0423134	0.929158		1.671	0.00171962	0.949739	0.0485412		1.671	0.00119884	0.831659	0.167143
1.672	0.0285994	0.0423332	0.929067		1.672	0.0016826	0.949618	0.0486998		1.672	0.00122122	0.831737	0.167042
1.673	0.0285109	0.042337	0.929152		1.673	0.00159691	0.949436	0.0489673		1.673	0.00120804	0.831815	0.166977
1.674	0.0286626	0.042371	0.928966		1.674	0.00164671	0.949365	0.0489887		1.674	0.0012042	0.831857	0.166939
1.675	0.0286571	0.0423365	0.929006		1.675	0.00162507	0.949383	0.0489918		1.675	0.00120891	0.832031	0.16676
1.676	0.0287202	0.0423849	0.928895		1.676	0.00163569	0.949605	0.0487595		1.676	0.00115826	0.832074	0.166768
1.677	0.0286909	0.0423227	0.928986		1.677	0.00161853	0.949538	0.0488433		1.677	0.001192	0.832135	0.166673
1.678	0.0287256	0.0422909	0.928983		1.678	0.00156396	0.949596	0.0488396		1.678	0.00117038	0.832297	0.166533
1.679	0.0288283	0.042331	0.928841		1.679	0.00162333	0.949648	0.048729		1.679	0.00118172	0.832315	0.166504
1.68	0.0287755	0.0423191	0.928905		1.68	0.00161962	0.94953	0.0488506		1.68	0.00124108	0.832564	0.166195
1.681	0.0287801	0.0423393	0.928881		1.681	0.00168619	0.949311	0.0490028		1.681	0.00125782	0.832705	0.166037
1.682	0.0288787	0.0424614	0.92866		1.682	0.00165677	0.949291	0.0490526		1.682	0.00118892	0.832589	0.166222
1.683	0.0288875	0.0423315	0.928781		1.683	0.0015581	0.949371	0.0490707		1.683	0.00115893	0.832737	0.166104
1.684	0.0289042	0.0424171	0.928679		1.684	0.00153564	0.949508	0.0489561		1.684	0.00118822	0.832724	0.166088
1.685	0.0288643	0.0423634	0.928772		1.685	0.00160629	0.949634	0.0487601		1.685	0.00124568	0.832908	0.165847
1.686	0.0288514	0.0424269	0.928722		1.686	0.00166856	0.949639	0.0486924		1.686	0.00117892	0.832899	0.165922
1.687	0.0288851	0.0424071	0.928708		1.687	0.00167624	0.949538	0.0487859		1.687	0.00121857	0.833058	0.165724
1.688	0.0288444	0.0423908	0.928765		1.688	0.00159148	0.949625	0.048783		1.688	0.00121857	0.833273	0.165508
1.689	0.0288641	0.0423718	0.928764		1.689	0.00167152	0.949612	0.0487169		1.689	0.00122139	0.833389	0.16539
1.69	0.0288212	0.0423838	0.928795		1.69	0.00163764	0.949728	0.0486347		1.69	0.00125907	0.833498	0.165243
1.691	0.0288519	0.042393	0.928755		1.691	0.00156328	0.949666	0.0487709		1.691	0.00115927	0.83361	0.16523
1.692	0.0288374	0.042386	0.928777		1.692	0.00161871	0.949576	0.0488051		1.692	0.00111587	0.833555	0.165329
1.693	0.0287874	0.0423477	0.928865		1.693	0.00160192	0.949708	0.0486898		1.693	0.00123087	0.833663	0.165106
1.694	0.0288034	0.0423674	0.928829		1.694	0.00165664	0.949771	0.0485726		1.694	0.0012366	0.833764	0.164999
1.695	0.0287801	0.0423747	0.928845		1.695	0.00166236	0.949614	0.0487237		1.695	0.00117072	0.834018	0.164812
1.696	0.0287257	0.0423854	0.928889		1.696	0.00162304	0.949831	0.048546		1.696	0.001234	0.834104	0.164662
1.697	0.0287769	0.0423541	0.928869		1.697	0.00157631	0.950045	0.048379		1.697	0.00124371	0.834184	0.164572
1.698	0.0287651	0.0423769	0.928858		1.698	0.00167981	0.949998	0.0483225		1.698	0.00115882	0.834206	0.164636
1.699	0.028734	0.0424212	0.928845		1.699	0.00167416	0.95002	0.0483056		1.699	0.00120781	0.834324	0.164468
1.7	0.0287078	0.042428	0.928864		1.7	0.00167534	0.950103	0.0482218		1.7	0.00115804	0.834427	0.164415
1.701	0.0286384	0.0423936	0.928968		1.701	0.0016095	0.95001	0.04838		1.701	0.00118545	0.834597	0.164217
1.702	0.0286922	0.0423522	0.928956		1.702	0.00160301	0.950091	0.048306		1.702	0.00117988	0.834906	0.163914
1.703	0.0287001	0.0423598	0.92894		1.703	0.00169545	0.950229	0.0480758		1.703	0.00121669	0.834946	0.163837
1.704	0.0285625	0.042349	0.929088		1.704	0.00168231	0.950296	0.0480213		1.704	0.0011894	0.834964	0.163847
1.705	0.028506	0.0424193	0.929075		1.705	0.00163148	0.950255	0.0481139		1.705	0.00119887	0.83502	0.163781
1.706	0.0285247	0.0424341	0.929041		1.706	0.00158539	0.950223	0.0481914		1.706	0.00118291	0.83502	0.163797
1.707	0.0284356	0.0425068	0.929058		1.707	0.00166109	0.950429	0.0479101		1.707	0.00122838	0.835228	0.163544
1.708	0.0283724	0.0424295	0.929198		1.708	0.00161501	0.950485	0.0479001		1.708	0.00111721	0.835467	0.163416
1.709	0.0283507	0.0424134	0.929236		1.709	0.00166791	0.950447	0.0478853		1.709	0.00117951	0.835744	0.163077
1.71	0.028265	0.0423772	0.929358		1.71	0.00164146	0.950446	0.0479126		1.71	0.00127376	0.835678	0.163048
1.711	0.0281959	0.0424259	0.929378		1.711	0.00166513	0.950482	0.0478533		1.711	0.00117955	0.835658	0.163162
1.712	0.0282155	0.0424812	0.929303		1.712	0.00165014	0.95053	0.0478195		1.712	0.00122676	0.835867	0.162906
1.713	0.0281682	0.0424555	0.929376		1.713	0.00168136	0.950562	0.0477565		1.713	0.00126644	0.836049	0.162685
1.714	0.0281745	0.0424682	0.929357		1.714	0.00169831	0.950596	0.0477061		1.714	0.0011759	0.836082	0.162742
1.715	0.0281878	0.0424397	0.929373		1.715	0.00166915	0.950634	0.047697		1.715	0.00119386	0.836054	0.162752
1.716	0.028227	0.042406	0.929367		1.716	0.00173042	0.950578	0.0476918		1.716	0.00122308	0.83626	0.162517
1.717	0.0282969	0.0424826	0.929221		1.717	0.00169953	0.950608	0.0476926		1.717	0.00121382	0.836468	0.162318
1.718	0.0284382	0.0424122	0.92915		1.718	0.00162025	0.950496	0.0478838		1.718	0.00122886	0.83663	0.162142
1.719	0.0285456	0.0424092	0.929045		1.719	0.00169474	0.950454	0.0478516		1.719	0.00120999	0.836629	0.162161
1.72	0.0287154	0.0424176	0.928867		1.72	0.0016938	0.950524	0.0477827		1.72	0.00124111	0.836621	0.162138
1.721	0.028856	0.0424946	0.928649		1.721	0.00167123	0.950592	0.0477368		1.721	0.00115533	0.836785	0.16206
1.722	0.0290489	0.0425501	0.928401		1.722	0.0016702	0.950581	0.0477493		1.722	0.00114019	0.836735	0.162125
1.723	0.02922	0.0424885	0.928292		1.723	0.00162391	0.950496	0.0478805		1.723	0.00115522	0.836772	0.162072
1.724	0.0293421	0.0424935	0.928164		1.724	0.00165217	0.950501	0.047847		1.724	0.00121744	0.836901	0.161882
1.725	0.0294586	0.0425368	0.928005		1.725	0.00165398	0.95045	0.0478964		1.725	0.00116741	0.836954	0.161879
1.726	0.0296543	0.0424526	0.927893		1.726	0.00164364	0.95044	0.0479167		1.726	0.00115611	0.837028	0.161815
1.727	0.0297991	0.0424392	0.927762		1.727	0.00165121	0.950457	0.0478919		1.727	0.00124383	0.837131	0.161626
1.728	0.0298677	0.0425075	0.927625		1.728	0.00162112	0.950495	0.0478843		1.728	0.00120806	0.837196	0.161596
1.729	0.0300251	0.0424734	0.927501		1.729	0.00160131	0.950448	0.0479511		1.729	0.00124672	0.83738	0.161373
1.73	0.0301425	0.0424911	0.927366		1.73	0.00165226	0.950485	0.0478629		1.73	0.0013137	0.83742	0.161266
1.731	0.0301585	0.0425119	0.92733		1.731	0.00167113	0.950451	0.0478781		1.731	0.0012392	0.837396	0.161365
1.732	0.0302418	0.0424887	0.92727		1.732	0.00158815	0.950342	0.0480698		1.732	0.00122601	0.837453	0.161321
1.733	0.0303634	0.042442	0.927195		1.733	0.00161167	0.950262	0.0481262		1.733	0.00121748	0.83756	0.161223
1.734	0.030391	0.0424792	0.92713		1.734	0.00162489	0.950263	0.0481124		1.734	0.00122881	0.837622	0.16115
1.735	0.0304453	0.0424346	0.92712		1.735	0.00162397	0.950232	0.048144		1.735	0.00123071	0.837665	0.161104
1.736	0.0304849	0.0424127	0.927102		1.736	0.00164294	0.950241	0.048116		1.736	0.00121004	0.837777	0.161012
1.737	0.0305484	0.0423879	0.927064		1.737	0.00168367	0.950333	0.0479837		1.737	0.00122714	0.837878	0.160894
1.738	0.0306104	0.0424122	0.926977		1.738	0.0017175	0.950276	0.0480067		1.738	0.00120914	0.837896	0.160894
1.739	0.0305776	0.0424137	0.927009		1.739	0.00165988	0.950182	0.0481577		1.739	0.00121001	0.83792	0.16087
1.74	0.0306268	0.0424286	0.926945		1.74	0.0015825	0.950144	0.0482737		1.74	0.00125808	0.837972	0.16077
1.741	0.0306744	0.042442	0.926884		1.741	0.00163623	0.950072	0.048292		1.741	0.00121562	0.838004	0.16078
1.742	0.0306989	0.0424178	0.926883		1.742	0.0016061	0.950042	0.0483515		1.742	0.00114398	0.837986	0.16087
1.743	0.0307334	0.0424386	0.926828		1.743	0.00161194	0.950185	0.0482035		1.743	0.00114882	0.838097	0.160754
1.744	0.0307531	0.0424079	0.926839		1.744	0.0016441	0.950176	0.0481799		1.744	0.00122246	0.838142	0.160635
1.745	0.030805	0.0423807	0.926814		1.745	0.00167523	0.950101	0.0482233		1.745	0.00123095	0.838121	0.160648
1.746	0.0309443	0.0423875	0.926668		1.746	0.00164215	0.95003	0.0483277		1.746	0.00118186	0.838137	0.160681
1.747	0.0310238	0.0423995	0.926577		1.747	0.00158845	0.949968	0.048444		1.747	0.00122718	0.838228	0.160545
1.748	0.0310346	0.0424393	0.926526		1.748	0.00161602	0.950075	0.0483091		1.748	0.00123395	0.838401	0.160365
1.749	0.0311451	0.0424221	0.926433		1.749	0.00162824	0.95008	0.0482922		1.749	0.00119996	0.838453	0.160347
1.75	0.0311844	0.0423584	0.926457		1.75	0.001632	0.950059	0.0483088		1.75	0.00122542	0.838512	0.160263
1.751	0.0311981	0.0423522	0.92645		1.751	0.00171514	0.950102	0.0481831		1.751	0.00121324	0.838541	0.160246
1.752	0.0312496	0.0423686	0.926382		1.752	0.00172912	0.950025	0.0482456		1.752	0.00117633	0.838553	0.160271
1.753	0.0313209	0.0423929	0.926286		1.753	0.00166312	0.950066	0.0482707		1.753	0.00120465	0.838738	0.160057
1.754	0.0313892	0.0423481	0.926263		1.754	0.00164427	0.950063	0.0482928		1.754	0.00123674	0.838783	0.15998
1.755	0.0314375	0.0423494	0.926213		1.755	0.00163688	0.950083	0.0482801		1.755	0.00127082	0.838772	0.159957
1.756	0.0315578	0.0424384	0.926004		1.756	0.00163686	0.949965	0.0483985		1.756	0.00121231	0.838794	0.159994
1.757	0.0316689	0.0424284	0.925903		1.757	0.00164151	0.949897	0.0484614		1.757	0.00121415	0.838933	0.159852
1.758	0.0317571	0.0423479	0.925895		1.758	0.00160191	0.949952	0.0484459		1.758	0.00127644	0.839001	0.159723
1.759	0.0318167	0.0423407	0.925843		1.759	0.00162178	0.949964	0.048414		1.759	0.0012727	0.839054	0.159674
1.76	0.0319235	0.0423439	0.925733		1.76	0.00168043	0.950018	0.0483013		1.76	0.00123697	0.839214	0.159549
1.761	0.0320376	0.0423941	0.925568		1.761	0.00168033	0.949979	0.0483406		1.761	0.00121425	0.839162	0.159624
1.762	0.0320842	0.0423921	0.925524		1.762	0.00160572	0.950003	0.0483909		1.762	0.00116231	0.839196	0.159642
1.763	0.0321678	0.0423831	0.925449		1.763	0.00157659	0.950028	0.0483954		1.763	0.00117278	0.839269	0.159558
1.764	0.0322638	0.0423496	0.925387		1.764	0.00162484	0.950001	0.0483746		1.764	0.0012125	0.839397	0.159391
1.765	0.0322958	0.0423634	0.925341		1.765	0.0016899	0.949988	0.0483226		1.765	0.00123699	0.839545	0.159218
1.766	0.0323411	0.0424101	0.925249		1.766	0.00171056	0.949914	0.0483753		1.766	0.00128221	0.839505	0.159213
1.767	0.0323762	0.0423432	0.925281		1.767	0.00164372	0.949927	0.0484294		1.767	0.00123043	0.839578	0.159191
1.768	0.0324455	0.0423712	0.925183		1.768	0.00160034	0.949961	0.0484384		1.768	0.00121535	0.839745	0.15904
1.769	0.0325792	0.0423648	0.925056		1.769	0.00157305	0.950134	0.0482929		1.769	0.00119371	0.839858	0.158948
1.77	0.0326716	0.0423194	0.925009		1.77	0.00160324	0.950118	0.0482787		1.77	0.00115407	0.839917	0.158929
1.771	0.0327181	0.0423295	0.924952		1.771	0.00156636	0.950035	0.0483987		1.771	0.00122384	0.839952	0.158824
1.772	0.0327586	0.0423339	0.924908		1.772	0.00155027	0.950001	0.0484486		1.772	0.00122191	0.83993	0.158849
1.773	0.0328345	0.0423352	0.92483		1.773	0.00158219	0.949904	0.0485139		1.773	0.00120198	0.840005	0.158793
1.774	0.0329057	0.042369	0.924725		1.774	0.00157265	0.949877	0.0485501		1.774	0.00121038	0.840085	0.158705
1.775	0.033014	0.0423714	0.924615		1.775	0.00158786	0.949924	0.0484877		1.775	0.00125671	0.840153	0.158591
1.776	0.033119	0.0423549	0.924526		1.776	0.00163524	0.950039	0.048326		1.776	0.00123799	0.840201	0.158561
1.777	0.0331384	0.0424291	0.924433		1.777	0.00167678	0.950038	0.0482849		1.777	0.00122291	0.840299	0.158478
1.778	0.0332135	0.0423878	0.924399		1.778	0.0016786	0.950094	0.0482269		1.778	0.00120871	0.840451	0.15834
1.779	0.0333099	0.042419	0.924271		1.779	0.00163596	0.950013	0.0483515		1.779	0.0012265	0.840442	0.158331
1.78	0.0333155	0.042426	0.924258		1.78	0.001667	0.949873	0.0484599		1.78	0.00120285	0.840547	0.15825
1.781	0.033367	0.0423997	0.924233		1.781	0.00163279	0.949881	0.0484867		1.781	0.00116587	0.840559	0.158275
1.782	0.0334899	0.0423476	0.924162		1.782	0.00160989	0.950003	0.0483867		1.782	0.00122793	0.840644	0.158128
1.783	0.0335332	0.0423383	0.924129		1.783	0.00167105	0.949991	0.0483375		1.783	0.00120991	0.840728	0.158062
1.784	0.03359	0.0424019	0.924008		1.784	0.00172844	0.949897	0.0483745		1.784	0.00119001	0.840823	0.157987
1.785	0.0336285	0.0424298	0.923942		1.785	0.00164163	0.949936	0.0484224		1.785	0.00121166	0.840845	0.157944
1.786	0.0337188	0.0424554	0.923826		1.786	0.00162946	0.950064	0.0483062		1.786	0.00120795	0.840959	0.157833
1.787	0.0338052	0.0424295	0.923765		1.787	0.00155872	0.95009	0.048351		1.787	0.00119096	0.841085	0.157724
1.788	0.0338632	0.0423993	0.923738		1.788	0.00154258	0.950151	0.0483063		1.788	0.00121634	0.841216	0.157567
1.789	0.0340113	0.0423506	0.923638		1.789	0.0016028	0.950129	0.0482686		1.789	0.00117193	0.841311	0.157517
1.79	0.0340542	0.0423997	0.923546		1.79	0.00165817	0.95004	0.0483021		1.79	0.00120663	0.841201	0.157593
1.791	0.0341233	0.0424196	0.923457		1.791	0.00170715	0.950076	0.0482165		1.791	0.0011755	0.841232	0.157592
1.792	0.0341527	0.0423122	0.923535		1.792	0.00162587	0.949932	0.048442		1.792	0.00117251	0.841337	0.157491
1.793	0.0341885	0.0423664	0.923445		1.793	0.00160487	0.949802	0.0485928		1.793	0.00118928	0.841338	0.157473
1.794	0.0342529	0.0423885	0.923359		1.794	0.0015964	0.949862	0.0485413		1.794	0.00117421	0.841552	0.157274
1.795	0.0343378	0.0423927	0.92327		1.795	0.00158308	0.94986	0.0485574		1.795	0.00116847	0.841508	0.157323
1.796	0.0343375	0.0423946	0.923268		1.796	0.00160654	0.949818	0.0485758		1.796	0.00116933	0.841423	0.157408
1.797	0.0343992	0.0424247	0.923176		1.797	0.00171436	0.949489	0.0487969		1.797	0.00122171	0.841456	0.157323
1.798	0.0344657	0.0424171	0.923117		1.798	0.00161965	0.949058	0.049322		1.798	0.0012251	0.841358	0.157417
1.799	0.0345352	0.0423719	0.923093		1.799	0.00160745	0.949146	0.0492466		1.799	0.00120064	0.841306	0.157494
1.8	0.0345392	0.0423635	0.923097		1.8	0.00166674	0.949133	0.0491999		1.8	0.00119309	0.841142	0.157664
1.801	0.034652	0.0423984	0.92295		1.801	0.001664	0.949166	0.0491704		1.801	0.00115736	0.841347	0.157496
1.802	0.0346916	0.0424045	0.922904		1.802	0.0016149	0.948925	0.0494598		1.802	0.0011309	0.84127	0.157599
1.803	0.0346799	0.0424025	0.922918		1.803	0.0015773	0.948728	0.0496948		1.803	0.00110929	0.841418	0.157473
1.804	0.0347777	0.0423909	0.922831		1.804	0.00161115	0.948652	0.0497373		1.804	0.00122508	0.841352	0.157423
1.805	0.0349414	0.0423556	0.922703		1.805	0.00165535	0.948756	0.0495882		1.805	0.00122127	0.841452	0.157326
1.806	0.0349763	0.0423747	0.922649		1.806	0.00166437	0.948638	0.0496978		1.806	0.00124263	0.841527	0.15723
1.807	0.0350494	0.0423925	0.922558		1.807	0.0016294	0.948576	0.0497944		1.807	0.0012011	0.841493	0.157306
1.808	0.0350194	0.0423388	0.922642		1.808	0.00150981	0.948443	0.0500469		1.808	0.00117566	0.841319	0.157505
1.809	0.0350331	0.04231	0.922657		1.809	0.00162441	0.948297	0.0500787		1.809	0.00110867	0.841273	0.157618
1.81	0.0351468	0.0424411	0.922412		1.81	0.00155238	0.947967	0.0504805		1.81	0.00121462	0.84134	0.157446
1.811	0.0352632	0.0424409	0.922296		1.811	0.00166155	0.947931	0.0504071		1.811	0.00117136	0.84132	0.157508
1.812	0.0352606	0.0424334	0.922306		1.812	0.00167204	0.947906	0.0504218		1.812	0.00121098	0.84125	0.157539
1.813	0.0352693	0.0423864	0.922344		1.813	0.00159695	0.94778	0.0506227		1.813	0.00122053	0.841301	0.157478
1.814	0.035334	0.0423503	0.922316		1.814	0.00164731	0.947605	0.0507478		1.814	0.00114493	0.841127	0.157728
1.815	0.0353316	0.0423943	0.922274		1.815	0.00155435	0.947375	0.0510711		1.815	0.00120361	0.841067	0.157729
1.816	0.0354254	0.0423825	0.922192		1.816	0.00157171	0.947127	0.0513014		1.816	0.00124552	0.840969	0.157786
1.817	0.0354112	0.0423866	0.922202		1.817	0.00158217	0.94708	0.0513374		1.817	0.00114879	0.840941	0.157911
1.818	0.0354623	0.0423112	0.922226		1.818	0.00160432	0.946947	0.0514482		1.818	0.00115481	0.841088	0.157758
1.819	0.0355177	0.0423499	0.922132		1.819	0.00161658	0.946798	0.0515858		1.819	0.00124417	0.840919	0.157837
1.82	0.0356342	0.0423967	0.921969		1.82	0.0016798	0.946713	0.0516076		1.82	0.00116251	0.840919	0.157919
1.821	0.0356408	0.0424606	0.921899		1.821	0.00173669	0.94684	0.0514235		1.821	0.00119386	0.841118	0.157689
1.822	0.0357769	0.0424104	0.921813		1.822	0.00159017	0.946779	0.0516313		1.822	0.00119498	0.841221	0.157584
1.823	0.0357784	0.0423447	0.921877		1.823	0.00155149	0.946681	0.0517676		1.823	0.00118173	0.841272	0.157547
1.824	0.0358317	0.042412	0.921756		1.824	0.00163214	0.9469	0.0514683		1.824	0.00115049	0.841422	0.157427
1.825	0.0358832	0.0424062	0.921711		1.825	0.00164251	0.946782	0.0515758		1.825	0.00115831	0.841205	0.157637
1.826	0.0359139	0.0423786	0.921707		1.826	0.00163732	0.946562	0.0518007		1.826	0.00116079	0.841141	0.157698
1.827	0.0359449	0.042484	0.921571		1.827	0.00160728	0.946302	0.0520905		1.827	0.00117586	0.841063	0.157762
1.828	0.0359845	0.042443	0.921573		1.828	0.00164963	0.946123	0.0522273		1.828	0.00119657	0.841029	0.157774
1.829	0.0360839	0.0423888	0.921527		1.829	0.00163402	0.945819	0.0525475		1.829	0.00118018	0.840834	0.157986
1.83	0.036076	0.0424108	0.921513		1.83	0.00158816	0.945586	0.0528257		1.83	0.00120216	0.840632	0.158166
1.831	0.0361646	0.0423589	0.921476		1.831	0.00168542	0.945368	0.0529468		1.831	0.00114928	0.840439	0.158412
1.832	0.0361763	0.0424241	0.9214		1.832	0.00165018	0.944978	0.0533721		1.832	0.00113297	0.840247	0.15862
1.833	0.0362146	0.042396	0.921389		1.833	0.00163354	0.944706	0.0536605		1.833	0.00120475	0.840126	0.158669
1.834	0.0363259	0.0423498	0.921324		1.834	0.00160323	0.944271	0.0541256		1.834	0.00115039	0.839753	0.159097
1.835	0.0363155	0.0423575	0.921327		1.835	0.00158195	0.943892	0.0545262		1.835	0.00117053	0.839687	0.159143
1.836	0.0364264	0.0424086	0.921165		1.836	0.00157007	0.94385	0.0545798		1.836	0.0011745	0.839509	0.159317
1.837	0.0365361	0.0424156	0.921048		1.837	0.00168402	0.943814	0.054502		1.837	0.00121587	0.839555	0.159229
1.838	0.0365667	0.0424202	0.921013		1.838	0.0016704	0.943736	0.0545935		1.838	0.00118872	0.839659	0.159152
1.839	0.0367356	0.0424457	0.920819		1.839	0.00159753	0.943661	0.0547412		1.839	0.00118899	0.839765	0.159046
1.84	0.036688	0.0424577	0.920854		1.84	0.00168095	0.943728	0.0545908		1.84	0.00123583	0.839822	0.158943
1.841	0.0368241	0.0424533	0.920723		1.841	0.00158097	0.943746	0.054673		1.841	0.00137255	0.840019	0.158608
1.842	0.036814	0.0424308	0.920755		1.842	0.00158938	0.943798	0.0546126		1.842	0.00121011	0.840237	0.158553
1.843	0.0368898	0.042484	0.920626		1.843	0.00159407	0.94386	0.0545462		1.843	0.00117067	0.840226	0.158603
1.844	0.0369726	0.0424761	0.920551		1.844	0.0016367	0.943883	0.0544801		1.844	0.00123762	0.840377	0.158386
1.845	0.0369415	0.0423654	0.920693		1.845	0.00161864	0.944039	0.0543425		1.845	0.00120835	0.840318	0.158474
1.846	0.0370583	0.0423512	0.92059		1.846	0.00164351	0.944079	0.0542776		1.846	0.00115731	0.840251	0.158591
1.847	0.0371013	0.042382	0.920517		1.847	0.00168203	0.943933	0.0543848		1.847	0.00117329	0.840354	0.158473
1.848	0.037256	0.042484	0.92026		1.848	0.00171825	0.944013	0.0542692		1.848	0.0011793	0.840516	0.158305
1.849	0.0372809	0.0424325	0.920287		1.849	0.00165304	0.944116	0.0542311		1.849	0.00120691	0.840629	0.158164
1.85	0.0372905	0.0424377	0.920272		1.85	0.00159518	0.944198	0.0542065		1.85	0.00103151	0.840768	0.158201
1.851	0.0374003	0.0424301	0.92017		1.851	0.00166939	0.944114	0.0542162		1.851	0.00111512	0.840989	0.157896
1.852	0.0374504	0.0424404	0.920109		1.852	0.00170622	0.943895	0.0543991		1.852	0.00116909	0.840928	0.157903
1.853	0.0373442	0.0424468	0.920209		1.853	0.00162513	0.944063	0.0543121		1.853	0.00122331	0.841037	0.15774
1.854	0.037573	0.0424259	0.920001		1.854	0.00159386	0.943955	0.0544516		1.854	0.00122027	0.841101	0.157679
1.855	0.0375508	0.0424631	0.919986		1.855	0.00169004	0.944168	0.0541424		1.855	0.001122	0.841149	0.157729
1.856	0.0376792	0.042472	0.919849		1.856	0.00156441	0.944098	0.0543378		1.856	0.00122073	0.841089	0.15769
1.857	0.0377149	0.0424874	0.919798		1.857	0.00151975	0.944254	0.0542267		1.857	0.00122106	0.841059	0.15772
1.858	0.0377682	0.0424531	0.919779		1.858	0.00162743	0.944254	0.0541183		1.858	0.00118393	0.841291	0.157525
1.859	0.0379079	0.0424109	0.919681		1.859	0.00154954	0.944329	0.0541216		1.859	0.00121126	0.841521	0.157268
1.86	0.0378874	0.0425071	0.919606		1.86	0.00173001	0.944465	0.053805		1.86	0.0012517	0.841622	0.157127
1.861	0.0379418	0.0424399	0.919618		1.861	0.00161926	0.944328	0.0540531		1.861	0.0012013	0.841707	0.157092
1.862	0.0379558	0.0425361	0.919508		1.862	0.00155744	0.944222	0.0542207		1.862	0.00123168	0.841687	0.157081
1.863	0.0380838	0.0424366	0.91948		1.863	0.00155408	0.943876	0.0545698		1.863	0.00116486	0.841495	0.15734
1.864	0.0380003	0.0425575	0.919442		1.864	0.00154719	0.943625	0.0548276		1.864	0.0011283	0.841351	0.15752
1.865	0.0380983	0.0424941	0.919408		1.865	0.00150273	0.943338	0.0551592		1.865	0.00111886	0.841103	0.157778
1.866	0.0382236	0.0423962	0.91938		1.866	0.00160236	0.943234	0.0551638		1.866	0.00114842	0.840707	0.158145
1.867	0.0382183	0.0424802	0.919301		1.867	0.00157005	0.942897	0.0555326		1.867	0.0010938	0.840445	0.158461
1.868	0.0382623	0.0423748	0.919363		1.868	0.00158081	0.942767	0.0556518		1.868	0.00115963	0.840313	0.158527
1.869	0.0383066	0.0423349	0.919358		1.869	0.00162333	0.942503	0.0558741		1.869	0.00122171	0.840141	0.158637
1.87	0.0384078	0.0424815	0.919111		1.87	0.00160247	0.942472	0.0559253		1.87	0.00118452	0.840106	0.158709
1.871	0.0385326	0.0424825	0.918985		1.871	0.00160099	0.942485	0.0559137		1.871	0.00118338	0.840376	0.15844
1.872	0.0386235	0.0423992	0.918977		1.872	0.00160125	0.942725	0.0556736		1.872	0.00113892	0.840837	0.158024
1.873	0.0386766	0.0424998	0.918824		1.873	0.00171915	0.943015	0.0552658		1.873	0.00119879	0.841337	0.157464
1.874	0.0387325	0.0425132	0.918754		1.874	0.00165715	0.943724	0.0546191		1.874	0.00137452	0.841765	0.15686
1.875	0.0388096	0.0425367	0.918654		1.875	0.00158077	0.944154	0.054265		1.875	0.00120844	0.842141	0.15665
1.876	0.0389155	0.0425131	0.918571		1.876	0.0016551	0.944306	0.0540387		1.876	0.00119231	0.842496	0.156311
1.877	0.0389326	0.0425834	0.918484		1.877	0.00169014	0.944887	0.0534228		1.877	0.00128198	0.843046	0.155672
1.878	0.0390322	0.0425579	0.91841		1.878	0.00172094	0.945131	0.0531483		1.878	0.00122709	0.843302	0.155471
1.879	0.0389569	0.0425889	0.918454		1.879	0.0016309	0.945367	0.0530022		1.879	0.00127287	0.843779	0.154948
1.88	0.039061	0.0425945	0.918344		1.88	0.00163198	0.945698	0.0526696		1.88	0.00119006	0.84373	0.15508
1.881	0.0391362	0.0425097	0.918354		1.881	0.00152709	0.945808	0.0526652		1.881	0.00120019	0.843814	0.154986
1.882	0.0391412	0.0425833	0.918276		1.882	0.00159858	0.946105	0.0522966		1.882	0.00110874	0.843931	0.15496
1.883	0.0391622	0.0425224	0.918315		1.883	0.00167822	0.945956	0.0523655		1.883	0.00127985	0.84398	0.154741
1.884	0.0392712	0.0424635	0.918265		1.884	0.00163289	0.946112	0.0522549		1.884	0.00117146	0.844046	0.154783
1.885	0.0392747	0.0424421	0.918283		1.885	0.00163029	0.946326	0.0520436		1.885	0.00111982	0.844201	0.154679
1.886	0.0392381	0.0425238	0.918238		1.886	0.00163155	0.94643	0.0519387		1.886	0.0012246	0.844375	0.1544
1.887	0.0393828	0.042529	0.918088		1.887	0.001632	0.946544	0.0518241		1.887	0.00123342	0.844496	0.15427
1.888	0.0394192	0.0424678	0.918113		1.888	0.00157141	0.946774	0.0516546		1.888	0.00118304	0.844597	0.15422
1.889	0.0393783	0.0426279	0.917994		1.889	0.00167808	0.946634	0.0516875		1.889	0.00120671	0.844669	0.154124
1.89	0.0394116	0.0424869	0.918102		1.89	0.00158574	0.946635	0.051779		1.89	0.00116526	0.844741	0.154093
1.891	0.0395728	0.0424892	0.917938		1.891	0.00163445	0.946678	0.0516873		1.891	0.00125836	0.844708	0.154033
1.892	0.0395478	0.0426318	0.91782		1.892	0.00158534	0.946811	0.0516034		1.892	0.00110936	0.844697	0.154193
1.893	0.0395887	0.0425037	0.917908		1.893	0.00161533	0.946836	0.0515491		1.893	0.00120914	0.844621	0.154169
1.894	0.0396597	0.0425575	0.917783		1.894	0.00158601	0.94684	0.0515735		1.894	0.00118739	0.844555	0.154258
1.895	0.0396144	0.0425821	0.917803		1.895	0.00155306	0.946765	0.0516817		1.895	0.00119213	0.844395	0.154412
1.896	0.0396638	0.0425094	0.917827		1.896	0.00155517	0.946413	0.0520318		1.896	0.00122548	0.844149	0.154626
1.897	0.0397325	0.0425894	0.917678		1.897	0.00161585	0.946394	0.0519899		1.897	0.00117422	0.844234	0.154592
1.898	0.0397233	0.0425248	0.917752		1.898	0.00163796	0.94619	0.0521724		1.898	0.0010948	0.844118	0.154788
1.899	0.0397581	0.0425013	0.917741		1.899	0.00157022	0.946059	0.052371		1.899	0.00116542	0.84401	0.154825
1.9	0.0398239	0.0425596	0.917617		1.9	0.00155531	0.946239	0.0522062		1.9	0.00120205	0.844036	0.154761
1.901	0.0399362	0.0425768	0.917487		1.901	0.00153572	0.946314	0.0521504		1.901	0.00117936	0.844081	0.154739
1.902	0.039896	0.0426727	0.917431		1.902	0.00156283	0.946282	0.0521555		1.902	0.00117047	0.844024	0.154806
1.903	0.0399873	0.0426557	0.917357		1.903	0.00156915	0.946309	0.0521217		1.903	0.00118229	0.844188	0.15463
1.904	0.0399674	0.0425515	0.917481		1.904	0.0015799	0.946436	0.0519837		1.904	0.00120521	0.844325	0.154469
1.905	0.0401582	0.042658	0.917184		1.905	0.00157744	0.946599	0.0518232		1.905	0.00118945	0.844465	0.154346
1.906	0.0402134	0.0427186	0.917068		1.906	0.00164778	0.946663	0.0516888		1.906	0.00118508	0.844717	0.154098
1.907	0.0402215	0.0426593	0.917119		1.907	0.00163595	0.946828	0.0515357		1.907	0.00124302	0.844736	0.15402
1.908	0.0402658	0.0426449	0.917089		1.908	0.00156467	0.946978	0.0514569		1.908	0.00117445	0.844972	0.153853
1.909	0.0402889	0.042597	0.917114		1.909	0.00157273	0.947128	0.0512994		1.909	0.0011786	0.84512	0.153702
1.91	0.0404303	0.0426369	0.916933		1.91	0.00163959	0.947088	0.0512721		1.91	0.00116898	0.845219	0.153612
1.911	0.0404483	0.0426893	0.916862		1.911	0.00161933	0.947032	0.0513482		1.911	0.00118379	0.845227	0.153589
1.912	0.0405203	0.0426413	0.916838		1.912	0.00168921	0.947208	0.051103		1.912	0.00126502	0.845353	0.153382
1.913	0.0406058	0.0426966	0.916698		1.913	0.00161085	0.947262	0.0511267		1.913	0.001249	0.845401	0.15335
1.914	0.0406608	0.0427002	0.916639		1.914	0.00155083	0.947351	0.0510985		1.914	0.00124652	0.845466	0.153288
1.915	0.0406908	0.0426864	0.916623		1.915	0.00162793	0.947564	0.0508082		1.915	0.00119401	0.845664	0.153142
1.916	0.0406751	0.0426838	0.916641		1.916	0.0016219	0.947634	0.0507441		1.916	0.00113864	0.845814	0.153047
1.917	0.0407728	0.0427314	0.916496		1.917	0.00166524	0.947829	0.0505056		1.917	0.00114958	0.845931	0.15292
1.918	0.040801	0.0427309	0.916468		1.918	0.0016526	0.948034	0.0503139		1.918	0.00124655	0.846205	0.152549
1.919	0.0409059	0.042715	0.916379		1.919	0.00157913	0.9481	0.0503212		1.919	0.00117109	0.84623	0.152598
1.92	0.0409676	0.042687	0.916345		1.92	0.00156985	0.947996	0.0504346		1.92	0.00119206	0.84625	0.152558
1.921	0.0410366	0.0426846	0.916279		1.921	0.00167643	0.948138	0.0501855		1.921	0.00118581	0.846421	0.152393
1.922	0.0410851	0.0426495	0.916265		1.922	0.00162699	0.94837	0.050003		1.922	0.00120437	0.846825	0.15197
1.923	0.0411354	0.0426511	0.916213		1.923	0.00161899	0.948343	0.0500376		1.923	0.00123415	0.846977	0.151789
1.924	0.0411903	0.0427009	0.916109		1.924	0.00157224	0.948524	0.0499035		1.924	0.00116733	0.847044	0.151789
1.925	0.0412584	0.0427422	0.915999		1.925	0.00159004	0.948722	0.049688		1.925	0.00120201	0.847185	0.151613
1.926	0.0413274	0.0427653	0.915907		1.926	0.00160872	0.948898	0.0494937		1.926	0.00122338	0.847338	0.151439
1.927	0.0413366	0.0426672	0.915996		1.927	0.00156881	0.948782	0.0496489		1.927	0.00126416	0.847582	0.151153
1.928	0.0414425	0.042667	0.91589		1.928	0.00162695	0.948791	0.049582		1.928	0.00124916	0.847709	0.151042
1.929	0.0414731	0.0426922	0.915835		1.929	0.00167951	0.949004	0.0493165		1.929	0.00124468	0.847705	0.151051
1.93	0.0414984	0.0426957	0.915806		1.93	0.00164535	0.94907	0.049285		1.93	0.00122951	0.84795	0.150821
1.931	0.0416558	0.0427526	0.915592		1.931	0.00164371	0.949123	0.0492333		1.931	0.00120975	0.848051	0.150739
1.932	0.0417217	0.0426845	0.915594		1.932	0.00159895	0.949073	0.0493278		1.932	0.00122959	0.848197	0.150573
1.933	0.041691	0.0427127	0.915596		1.933	0.00162658	0.949236	0.0491377		1.933	0.00119074	0.848323	0.150486
1.934	0.0417894	0.042722	0.915489		1.934	0.00171028	0.94937	0.0489197		1.934	0.00131619	0.848276	0.150407
1.935	0.0418069	0.042688	0.915505		1.935	0.00166453	0.949382	0.0489532		1.935	0.00123914	0.848254	0.150507
1.936	0.0418065	0.0427646	0.915429		1.936	0.00164355	0.949431	0.0489251		1.936	0.00115552	0.848535	0.150309
1.937	0.0419267	0.0427517	0.915322		1.937	0.0016566	0.949426	0.0489176		1.937	0.00118858	0.848677	0.150135
1.938	0.0419299	0.0426684	0.915402		1.938	0.00163379	0.949427	0.048939		1.938	0.00129868	0.84879	0.149912
1.939	0.0419676	0.0426795	0.915353		1.939	0.00158607	0.949233	0.0491807		1.939	0.00125006	0.848842	0.149908
1.94	0.0420746	0.0426764	0.915249		1.94	0.00160799	0.949392	0.0490001		1.94	0.00120742	0.849111	0.149682
1.941	0.0420996	0.0426738	0.915227		1.941	0.00164659	0.949302	0.0490511		1.941	0.00126508	0.849243	0.149492
1.942	0.0421553	0.0426887	0.915156		1.942	0.00168633	0.949493	0.0488204		1.942	0.00122228	0.849365	0.149413
1.943	0.0421841	0.0426632	0.915153		1.943	0.00167742	0.949423	0.0488993		1.943	0.00117078	0.84937	0.149459
1.944	0.0422611	0.0426539	0.915085		1.944	0.00166016	0.949504	0.0488356		1.944	0.0012456	0.849516	0.149239
1.945	0.0423699	0.0426573	0.914973		1.945	0.00161145	0.949645	0.0487431		1.945	0.00122921	0.849487	0.149284
1.946	0.0423932	0.0426256	0.914981		1.946	0.00159987	0.94973	0.0486696		1.946	0.00125941	0.84969	0.149051
1.947	0.0424156	0.0426716	0.914913		1.947	0.00166397	0.949713	0.0486231		1.947	0.00125627	0.84986	0.148884
1.948	0.0424871	0.0426473	0.914866		1.948	0.00167484	0.949662	0.0486628		1.948	0.00125968	0.84994	0.1488
1.949	0.042542	0.0427088	0.914749		1.949	0.00166699	0.949744	0.0485895		1.949	0.00123011	0.850139	0.148631
1.95	0.0426455	0.0427279	0.914627		1.95	0.0015776	0.949741	0.0486814		1.95	0.0012545	0.850007	0.148739
1.951	0.0426836	0.0426628	0.914654		1.951	0.00156284	0.949567	0.0488706		1.951	0.0012067	0.849956	0.148838
1.952	0.0426843	0.0426711	0.914645		1.952	0.00164014	0.949574	0.0487856		1.952	0.0011695	0.849969	0.148861
1.953	0.0427801	0.0427044	0.914516		1.953	0.00159266	0.949518	0.0488894		1.953	0.00126503	0.850186	0.148549
1.954	0.0428313	0.042659	0.91451		1.954	0.00161983	0.949361	0.0490188		1.954	0.00116446	0.850294	0.148542
1.955	0.0428752	0.042632	0.914493		1.955	0.00165076	0.949466	0.0488837		1.955	0.00114531	0.850162	0.148692
1.956	0.0429221	0.0426458	0.914432		1.956	0.00162767	0.949388	0.0489846		1.956	0.00120466	0.85015	0.148646
1.957	0.0429614	0.0427012	0.914337		1.957	0.00162707	0.949066	0.0493064		1.957	0.00116355	0.850172	0.148665
1.958	0.0430599	0.0427421	0.914198		1.958	0.00159576	0.94922	0.0491847		1.958	0.0012051	0.850312	0.148483
1.959	0.0431808	0.0426918	0.914127		1.959	0.00161838	0.949411	0.0489703		1.959	0.00121071	0.850224	0.148565
1.96	0.0431859	0.0427045	0.91411		1.96	0.0016172	0.949419	0.0489634		1.96	0.00121148	0.850333	0.148456
1.961	0.0432607	0.0426727	0.914067		1.961	0.00161864	0.949265	0.0491166		1.961	0.00121681	0.850427	0.148356
1.962	0.0433324	0.0426574	0.91401		1.962	0.00160518	0.94915	0.0492452		1.962	0.00121003	0.850383	0.148407
1.963	0.0433805	0.0427254	0.913894		1.963	0.00159089	0.949206	0.0492035		1.963	0.00118443	0.850499	0.148317
1.964	0.0434185	0.0427305	0.913851		1.964	0.00165762	0.949189	0.0491538		1.964	0.00116997	0.850602	0.148228
1.965	0.0434782	0.0427384	0.913783		1.965	0.00166094	0.949107	0.0492324		1.965	0.00120838	0.850709	0.148083
1.966	0.0436276	0.0427019	0.913671		1.966	0.00162938	0.949042	0.049329		1.966	0.00125438	0.850669	0.148076
1.967	0.0436651	0.0426434	0.913691		1.967	0.00159964	0.948898	0.0495019		1.967	0.00123042	0.85061	0.148159
1.968	0.0437104	0.0426644	0.913625		1.968	0.00163981	0.948758	0.0496018		1.968	0.00121877	0.850565	0.148216
1.969	0.0437825	0.0427007	0.913517		1.969	0.00162839	0.948811	0.0495606		1.969	0.00121209	0.850641	0.148147
1.97	0.0437388	0.0427355	0.913526		1.97	0.00153385	0.948892	0.0495743		1.97	0.00117611	0.850811	0.148013
1.971	0.043839	0.0426781	0.913483		1.971	0.00161021	0.948966	0.0494235		1.971	0.0012053	0.850886	0.147909
1.972	0.0439829	0.0427024	0.913315		1.972	0.00162865	0.948799	0.0495723		1.972	0.00123045	0.850833	0.147936
1.973	0.0439383	0.042708	0.913354		1.973	0.00161525	0.948785	0.0495997		1.973	0.00119351	0.850956	0.14785
1.974	0.043965	0.0426537	0.913381		1.974	0.0016443	0.948737	0.0496183		1.974	0.00121318	0.851083	0.147704
1.975	0.0440895	0.0426644	0.913246		1.975	0.00164765	0.948613	0.0497392		1.975	0.00124965	0.851049	0.147701
1.976	0.044198	0.0426619	0.91314		1.976	0.00163141	0.948601	0.0497671		1.976	0.00121649	0.850953	0.14783
1.977	0.0442865	0.042693	0.913021		1.977	0.00162554	0.948569	0.0498054		1.977	0.00119087	0.850949	0.14786
1.978	0.0442774	0.0427727	0.91295		1.978	0.00159702	0.948516	0.0498867		1.978	0.00115393	0.851067	0.147779
1.979	0.044298	0.0427438	0.912958		1.979	0.00154565	0.948318	0.0501367		1.979	0.00117526	0.851131	0.147694
1.98	0.0443535	0.0427524	0.912894		1.98	0.00161431	0.948358	0.0500282		1.98	0.00121097	0.851149	0.14764
1.981	0.0443575	0.0427867	0.912856		1.981	0.00163767	0.948262	0.0501006		1.981	0.00120988	0.851189	0.147601
1.982	0.0444035	0.0427764	0.91282		1.982	0.0016243	0.948154	0.0502215		1.982	0.00119373	0.851218	0.147588
1.983	0.0445465	0.0427454	0.912708		1.983	0.00160138	0.948084	0.0503149		1.983	0.00120009	0.8511	0.1477
1.984	0.0446145	0.042746	0.91264		1.984	0.00157181	0.947935	0.050493		1.984	0.00118851	0.851074	0.147737
1.985	0.0446389	0.0427396	0.912621		1.985	0.00154619	0.947872	0.0505816		1.985	0.00118271	0.851013	0.147804
1.986	0.0447333	0.0427718	0.912495		1.986	0.00154243	0.947947	0.0505103		1.986	0.00115447	0.851155	0.14769
1.987	0.0447729	0.0427714	0.912456		1.987	0.00156366	0.947732	0.0507046		1.987	0.00120781	0.851144	0.147648
1.988	0.0448459	0.0427176	0.912436		1.988	0.00160399	0.947678	0.0507176		1.988	0.00124724	0.851198	0.147555
1.989	0.0449388	0.0427445	0.912317		1.989	0.00160401	0.947796	0.0506005		1.989	0.0011776	0.851162	0.147661
1.99	0.0449391	0.0427717	0.912289		1.99	0.00157825	0.947685	0.050737		1.99	0.00117451	0.851058	0.147767
1.991	0.0450309	0.0427952	0.912174		1.991	0.00161376	0.947584	0.0508022		1.991	0.00118374	0.851171	0.147645
1.992	0.0450674	0.0428191	0.912113		1.992	0.0016547	0.947365	0.0509805		1.992	0.00116836	0.851145	0.147687
1.993	0.0450913	0.0428186	0.91209		1.993	0.00159915	0.947377	0.0510242		1.993	0.00118807	0.851255	0.147557
1.994	0.0450877	0.0428267	0.912086		1.994	0.0016045	0.947224	0.0511718		1.994	0.00118785	0.851211	0.147601
1.995	0.0451747	0.0427452	0.91208		1.995	0.00165667	0.946991	0.0513528		1.995	0.00117339	0.851031	0.147795
1.996	0.0453166	0.0426977	0.911986		1.996	0.00160744	0.946786	0.0516066		1.996	0.00118913	0.851118	0.147693
1.997	0.0453447	0.0427921	0.911863		1.997	0.00164845	0.946664	0.0516879		1.997	0.0012105	0.851148	0.147641
1.998	0.0454256	0.0428311	0.911743		1.998	0.00158526	0.946656	0.0517586		1.998	0.0012028	0.850994	0.147804
1.999	0.0454208	0.0428073	0.911772		1.999	0.00155755	0.946337	0.0521057		1.999	0.00119963	0.850925	0.147875
2	0.0454742	0.042834	0.911692		2	0.00158265	0.946154	0.0522633		2	0.00125579	0.850916	0.147828
2.001	0.0455804	0.0428271	0.911592		2.001	0.00153531	0.945984	0.0524804		2.001	0.00122919	0.850833	0.147938
2.002	0.0455644	0.0428071	0.911628		2.002	0.00156313	0.945807	0.05263		2.002	0.00110968	0.850896	0.147995
2.003	0.0455816	0.04286	0.911558		2.003	0.00156216	0.945726	0.0527113		2.003	0.00109276	0.850937	0.14797
2.004	0.0456164	0.042904	0.91148		2.004	0.00157068	0.945745	0.0526842		2.004	0.00113694	0.850809	0.148054
2.005	0.0456686	0.0428417	0.91149		2.005	0.00159834	0.945472	0.0529299		2.005	0.00111217	0.850711	0.148177
2.006	0.0457426	0.0428618	0.911396		2.006	0.00160742	0.945254	0.0531387		2.006	0.00117765	0.85074	0.148083
2.007	0.0458337	0.0428987	0.911268		2.007	0.00156789	0.945159	0.053273		2.007	0.00116161	0.850682	0.148157
2.008	0.0459078	0.0429626	0.91113		2.008	0.0016279	0.945167	0.0532051		2.008	0.00116909	0.850704	0.148127
2.009	0.0459643	0.0429372	0.911098		2.009	0.00163505	0.944987	0.0533781		2.009	0.0012223	0.85053	0.148248
2.01	0.0459543	0.0428945	0.911151		2.01	0.00157913	0.94465	0.0537712		2.01	0.00113746	0.850494	0.148369
2.011	0.0459709	0.0428758	0.911153		2.011	0.00162494	0.944615	0.0537601		2.011	0.00111486	0.850633	0.148252
2.012	0.0460711	0.0428873	0.911042		2.012	0.00157127	0.944461	0.0539677		2.012	0.00116064	0.850546	0.148294
2.013	0.0461404	0.0429581	0.910901		2.013	0.00158507	0.944288	0.0541265		2.013	0.00116982	0.850441	0.148389
2.014	0.0462233	0.0429439	0.910833		2.014	0.00157642	0.944207	0.0542164		2.014	0.00116873	0.850363	0.148469
2.015	0.0462408	0.0428829	0.910876		2.015	0.00158381	0.944122	0.0542937		2.015	0.00120051	0.850318	0.148482
2.016	0.0462429	0.0429645	0.910793		2.016	0.00162844	0.943917	0.0544549		2.016	0.00122367	0.850214	0.148562
2.017	0.0462755	0.0429764	0.910748		2.017	0.00165236	0.943649	0.0546985		2.017	0.00126363	0.850138	0.148599
2.018	0.0464049	0.0429452	0.91065		2.018	0.00162962	0.943399	0.0549716		2.018	0.00126904	0.849923	0.148808
2.019	0.0464227	0.043012	0.910565		2.019	0.00156109	0.943244	0.0551954		2.019	0.00117152	0.849865	0.148964
2.02	0.0464185	0.0430616	0.91052		2.02	0.0015956	0.943221	0.0551837		2.02	0.00118546	0.849938	0.148876
2.021	0.0464881	0.0429639	0.910548		2.021	0.00161882	0.943103	0.055278		2.021	0.00116847	0.84991	0.148922
2.022	0.0465525	0.0430163	0.910431		2.022	0.00154292	0.943047	0.0554097		2.022	0.00111131	0.849953	0.148936
2.023	0.0465718	0.0430073	0.910421		2.023	0.00152952	0.942852	0.0556186		2.023	0.0011214	0.849828	0.149051
2.024	0.0466251	0.0430528	0.910322		2.024	0.0015976	0.942703	0.055699		2.024	0.00113432	0.849682	0.149184
2.025	0.0466737	0.0429954	0.910331		2.025	0.00166749	0.942502	0.0558305		2.025	0.0011912	0.849526	0.149283
2.026	0.0466707	0.0430163	0.910313		2.026	0.00159087	0.942484	0.0559254		2.026	0.00115198	0.849623	0.149225
2.027	0.0468005	0.04309	0.91011		2.027	0.00159651	0.942479	0.0559245		2.027	0.00116791	0.849557	0.149275
2.028	0.0468432	0.0430795	0.910077		2.028	0.00150157	0.942207	0.0562916		2.028	0.00118909	0.849478	0.149333
2.029	0.0468334	0.0430582	0.910108		2.029	0.00156863	0.942067	0.0563641		2.029	0.00116922	0.849403	0.149428
2.03	0.0468596	0.0430538	0.910087		2.03	0.00162649	0.941928	0.0564455		2.03	0.00113546	0.849248	0.149617
2.031	0.0469567	0.0430786	0.909965		2.031	0.00162907	0.941701	0.0566697		2.031	0.00122788	0.84923	0.149542
2.032	0.0469945	0.0430572	0.909948		2.032	0.00153342	0.941431	0.0570355		2.032	0.0011725	0.849177	0.14965
2.033	0.047022	0.0430877	0.90989		2.033	0.00160626	0.941387	0.0570063		2.033	0.00118179	0.849127	0.149691
2.034	0.0471051	0.0430904	0.909805		2.034	0.00152268	0.941188	0.0572893		2.034	0.00118057	0.849054	0.149765
2.035	0.0470961	0.0430964	0.909808		2.035	0.0014993	0.94116	0.0573404		2.035	0.00115345	0.849015	0.149832
2.036	0.0471408	0.0431318	0.909727		2.036	0.00158675	0.940892	0.0575213		2.036	0.00118305	0.848821	0.149996
2.037	0.047163	0.0431463	0.909691		2.037	0.00158839	0.940684	0.0577279		2.037	0.00118662	0.848724	0.150089
2.038	0.0472659	0.0430883	0.909646		2.038	0.00163949	0.940501	0.057859		2.038	0.0011724	0.848681	0.150147
2.039	0.0473414	0.0431241	0.909534		2.039	0.00157484	0.940353	0.0580717		2.039	0.00119654	0.848712	0.150091
2.04	0.0473498	0.0431726	0.909478		2.04	0.00159411	0.940092	0.0583142		2.04	0.00114679	0.848553	0.1503
2.041	0.047395	0.0431379	0.909467		2.041	0.00165182	0.939976	0.058372		2.041	0.0011644	0.84845	0.150385
2.042	0.0474208	0.0431788	0.9094		2.042	0.00168166	0.93996	0.0583586		2.042	0.00120732	0.848425	0.150368
2.043	0.0474289	0.0432248	0.909346		2.043	0.00158062	0.939844	0.058575		2.043	0.00114555	0.84829	0.150564
2.044	0.0475132	0.0431694	0.909317		2.044	0.00163275	0.939699	0.0586687		2.044	0.00119492	0.848264	0.150541
2.045	0.0475722	0.043234	0.909194		2.045	0.00163894	0.93945	0.0589106		2.045	0.0012292	0.848327	0.150444
2.046	0.0476003	0.0431493	0.90925		2.046	0.00156891	0.9395	0.058931		2.046	0.00119558	0.84815	0.150654
2.047	0.0476263	0.0432289	0.909145		2.047	0.00153982	0.93927	0.0591897		2.047	0.00118706	0.848124	0.150689
2.048	0.0476786	0.0431878	0.909134		2.048	0.00159364	0.939063	0.0593433		2.048	0.00127174	0.847975	0.150753
2.049	0.0477661	0.0432232	0.909011		2.049	0.00155878	0.938831	0.0596104		2.049	0.00116232	0.847854	0.150984
2.05	0.047798	0.0432917	0.90891		2.05	0.00158015	0.938826	0.0595939		2.05	0.00113521	0.847875	0.15099
2.051	0.0477687	0.0432567	0.908975		2.051	0.00163022	0.938609	0.0597607		2.051	0.00112754	0.84764	0.151233
2.052	0.0477961	0.0432184	0.908986		2.052	0.00157782	0.93845	0.0599717		2.052	0.00121693	0.84775	0.151033
2.053	0.0479209	0.0432512	0.908828		2.053	0.00157213	0.938415	0.060013		2.053	0.00118329	0.847681	0.151136
2.054	0.047953	0.0433205	0.908727		2.054	0.00161938	0.938078	0.0603022		2.054	0.00123714	0.847412	0.15135
2.055	0.0480263	0.0432484	0.908725		2.055	0.0015047	0.938083	0.0604123		2.055	0.00117187	0.847385	0.151443
2.056	0.0480187	0.0433251	0.908656		2.056	0.00158817	0.937797	0.0606151		2.056	0.00115757	0.847313	0.15153
2.057	0.0481038	0.043263	0.908633		2.057	0.00160399	0.937714	0.0606825		2.057	0.00107274	0.847237	0.15169
2.058	0.0481162	0.0432359	0.908648		2.058	0.0016103	0.937637	0.0607525		2.058	0.00116486	0.847095	0.151741
2.059	0.0481959	0.0432362	0.908568		2.059	0.00159451	0.937609	0.0607964		2.059	0.00120776	0.84711	0.151682
2.06	0.048169	0.0432993	0.908532		2.06	0.00163256	0.937599	0.0607684		2.06	0.00118901	0.84703	0.151781
2.061	0.0482379	0.0432641	0.908498		2.061	0.00157998	0.937209	0.0612108		2.061	0.0011766	0.847004	0.151819
2.062	0.048364	0.0432866	0.908349		2.062	0.00164993	0.937345	0.0610051		2.062	0.00124373	0.84705	0.151706
2.063	0.0483768	0.0432764	0.908347		2.063	0.0017324	0.937103	0.0611647		2.063	0.00120616	0.846837	0.151957
2.064	0.0483458	0.0432548	0.908399		2.064	0.00157312	0.936926	0.0615012		2.064	0.00118008	0.846881	0.151939
2.065	0.0484607	0.0432961	0.908243		2.065	0.00155237	0.936764	0.0616834		2.065	0.00111562	0.846795	0.152089
2.066	0.0485386	0.0433455	0.908116		2.066	0.00157645	0.936791	0.0616324		2.066	0.00126079	0.84671	0.152029
2.067	0.048532	0.0432536	0.908214		2.067	0.0015875	0.936637	0.0617758		2.067	0.00119272	0.846698	0.152109
2.068	0.0486771	0.0433101	0.908013		2.068	0.00156867	0.936475	0.0619566		2.068	0.00114229	0.84657	0.152288
2.069	0.0486684	0.0433729	0.907959		2.069	0.00161806	0.936609	0.0617732		2.069	0.00120936	0.846705	0.152085
2.07	0.048753	0.0432458	0.908001		2.07	0.00162163	0.936486	0.0618925		2.07	0.00111242	0.846545	0.152343
2.071	0.0487735	0.0433144	0.907912		2.071	0.00161586	0.936298	0.0620859		2.071	0.00122585	0.846489	0.152285
2.072	0.0487744	0.043262	0.907964		2.072	0.00159399	0.936086	0.0623202		2.072	0.00119852	0.846553	0.152249
2.073	0.048906	0.043334	0.90776		2.073	0.00148696	0.936033	0.06248		2.073	0.00119385	0.846283	0.152523
2.074	0.0488731	0.0432903	0.907837		2.074	0.00161502	0.935904	0.062481		2.074	0.00109777	0.846232	0.152671
2.075	0.049024	0.0433315	0.907644		2.075	0.001615	0.93585	0.0625347		2.075	0.00116567	0.846319	0.152516
2.076	0.0490956	0.043391	0.907513		2.076	0.0015143	0.935789	0.0626968		2.076	0.00113293	0.846147	0.15272
2.077	0.0489991	0.0433294	0.907672		2.077	0.00153462	0.9356	0.0628651		2.077	0.00118863	0.846325	0.152486
2.078	0.0490638	0.0433851	0.907551		2.078	0.00159776	0.935634	0.0627683		2.078	0.00117833	0.846087	0.152734
2.079	0.0492128	0.0435149	0.907272		2.079	0.00158838	0.935478	0.0629335		2.079	0.00116711	0.84613	0.152703
2.08	0.0491881	0.0433584	0.907454		2.08	0.00159667	0.935583	0.0628202		2.08	0.00118937	0.846075	0.152735
2.081	0.0492863	0.0433603	0.907353		2.081	0.00147358	0.935315	0.0632117		2.081	0.00116027	0.846037	0.152803
2.082	0.0493009	0.0433498	0.907349		2.082	0.0015589	0.935208	0.0632329		2.082	0.00125307	0.845915	0.152832
2.083	0.0493382	0.0434225	0.907239		2.083	0.00162859	0.935176	0.0631951		2.083	0.00111547	0.845962	0.152922
2.084	0.0495188	0.0434715	0.90701		2.084	0.00154505	0.935213	0.0632415		2.084	0.0011388	0.845946	0.152916
2.085	0.0493874	0.0434746	0.907138		2.085	0.00161995	0.935031	0.0633489		2.085	0.00121659	0.845778	0.153006
2.086	0.0495866	0.0433921	0.907021		2.086	0.00159834	0.934794	0.063608		2.086	0.00118203	0.845711	0.153107
2.087	0.0495739	0.0433948	0.907031		2.087	0.00153293	0.934654	0.0638126		2.087	0.00116131	0.845657	0.153181
2.088	0.049632	0.0434516	0.906916		2.088	0.00154673	0.934571	0.0638822		2.088	0.00120859	0.845664	0.153127
2.089	0.0496736	0.0434371	0.906889		2.089	0.00156539	0.934644	0.0637907		2.089	0.00123188	0.845367	0.153401
2.09	0.0497798	0.043365	0.906855		2.09	0.00158	0.934473	0.0639473		2.09	0.00113043	0.845473	0.153397
2.091	0.0497708	0.0433436	0.906886		2.091	0.00161887	0.934415	0.0639661		2.091	0.00124086	0.845381	0.153378
2.092	0.0498784	0.0433637	0.906758		2.092	0.00162797	0.934318	0.0640545		2.092	0.00114135	0.845353	0.153506
2.093	0.0499221	0.0433871	0.906691		2.093	0.00154622	0.934265	0.0641886		2.093	0.00117476	0.845347	0.153478
2.094	0.0498826	0.0434746	0.906643		2.094	0.00167278	0.933985	0.0643424		2.094	0.00115479	0.845294	0.153551
2.095	0.0499138	0.0433705	0.906716		2.095	0.00160219	0.933997	0.0644012		2.095	0.0012086	0.845041	0.153751
2.096	0.0500838	0.0434579	0.906458		2.096	0.00155462	0.933865	0.0645805		2.096	0.00120193	0.8451	0.153698
2.097	0.0500922	0.0434825	0.906425		2.097	0.00163827	0.934003	0.0643586		2.097	0.0012243	0.845259	0.153517
2.098	0.0501049	0.0434848	0.90641		2.098	0.00165361	0.933731	0.0646151		2.098	0.00125367	0.845065	0.153681
2.099	0.0502064	0.0434568	0.906337		2.099	0.00153847	0.933605	0.0648561		2.099	0.00111813	0.844915	0.153967
2.1	0.0502462	0.0434617	0.906292		2.1	0.00167364	0.933539	0.0647872		2.1	0.00110679	0.844845	0.154049
2.101	0.0501796	0.0434243	0.906396		2.101	0.00165753	0.933394	0.0649481		2.101	0.0011715	0.844804	0.154025
2.102	0.0503241	0.0434448	0.906231		2.102	0.00161477	0.93334	0.0650452		2.102	0.00112691	0.84468	0.154193
2.103	0.0503836	0.0434803	0.906136		2.103	0.00153127	0.933391	0.0650781		2.103	0.00116213	0.844649	0.154189
2.104	0.0504068	0.0434949	0.906098		2.104	0.00163733	0.933088	0.0652748		2.104	0.00112833	0.844533	0.154339
2.105	0.0504372	0.0434894	0.906073		2.105	0.00156309	0.933033	0.0654038		2.105	0.00110789	0.844572	0.15432
2.106	0.0504742	0.0436065	0.905919		2.106	0.00159085	0.933042	0.0653669		2.106	0.00115513	0.844453	0.154392
2.107	0.0505424	0.0435431	0.905914		2.107	0.00157653	0.932923	0.0655002		2.107	0.00110941	0.844387	0.154504
2.108	0.0505167	0.04353	0.905953		2.108	0.00157917	0.932895	0.0655257		2.108	0.00114731	0.844224	0.154629
2.109	0.0505534	0.0435673	0.905879		2.109	0.0015925	0.932575	0.065833		2.109	0.0012099	0.844215	0.154575
2.11	0.0505891	0.043581	0.90583		2.11	0.00159987	0.932625	0.0657751		2.11	0.00117281	0.844253	0.154574
2.111	0.050624	0.0435561	0.90582		2.111	0.00167573	0.932646	0.0656779		2.111	0.00118941	0.84423	0.154581
2.112	0.050749	0.0435798	0.905671		2.112	0.0016235	0.932552	0.0658241		2.112	0.00116044	0.844088	0.154752
2.113	0.0506578	0.0436477	0.905695		2.113	0.00155944	0.932399	0.0660413		2.113	0.00118903	0.84407	0.154741
2.114	0.050786	0.0435629	0.905651		2.114	0.00159239	0.932194	0.0662141		2.114	0.00122484	0.844108	0.154667
2.115	0.0507624	0.0436348	0.905603		2.115	0.00159584	0.932083	0.0663214		2.115	0.00114042	0.84404	0.154819
2.116	0.0507312	0.0435774	0.905691		2.116	0.00152629	0.932052	0.0664222		2.116	0.00115605	0.844017	0.154827
2.117	0.0507265	0.0435748	0.905699		2.117	0.00155307	0.932037	0.0664097		2.117	0.00114027	0.84391	0.15495
2.118	0.0508544	0.0436713	0.905474		2.118	0.00155192	0.931959	0.0664886		2.118	0.00122155	0.843919	0.15486
2.119	0.0508749	0.0436857	0.905439		2.119	0.00159328	0.931755	0.0666522		2.119	0.00119265	0.843813	0.154994
2.12	0.0509313	0.0436406	0.905428		2.12	0.00156454	0.93181	0.066626		2.12	0.00118983	0.843811	0.154999
2.121	0.0508935	0.0436915	0.905415		2.121	0.00157548	0.931761	0.0666637		2.121	0.00112217	0.843744	0.155134
2.122	0.0509149	0.043654	0.905431		2.122	0.00165566	0.93163	0.0667145		2.122	0.00114694	0.843674	0.155179
2.123	0.0509326	0.0436906	0.905377		2.123	0.00162968	0.931518	0.0668519		2.123	0.0011811	0.843761	0.155058
2.124	0.0509942	0.0437369	0.905269		2.124	0.00162218	0.931554	0.0668237		2.124	0.00115606	0.843586	0.155258
2.125	0.0510275	0.0437085	0.905264		2.125	0.00160178	0.931629	0.0667688		2.125	0.00119116	0.843671	0.155138
2.126	0.0509997	0.0437661	0.905234		2.126	0.0016757	0.931444	0.0668806		2.126	0.00123828	0.843592	0.15517
2.127	0.0509353	0.0437201	0.905345		2.127	0.00164477	0.931218	0.0671371		2.127	0.00121948	0.843477	0.155304
2.128	0.0510726	0.0437463	0.905181		2.128	0.00156065	0.931333	0.0671059		2.128	0.00121025	0.843405	0.155385
2.129	0.0511186	0.0437064	0.905175		2.129	0.00154143	0.931471	0.066988		2.129	0.00116139	0.843476	0.155363
2.13	0.0511345	0.043753	0.905112		2.13	0.00153343	0.930987	0.06748		2.13	0.00121454	0.843156	0.155629
2.131	0.0511536	0.0437844	0.905062		2.131	0.00155944	0.930937	0.0675041		2.131	0.00120817	0.843343	0.155448
2.132	0.0511667	0.0437598	0.905074		2.132	0.00153628	0.931017	0.0674465		2.132	0.00116838	0.843287	0.155545
2.133	0.0512276	0.0437344	0.905038		2.133	0.00155947	0.931035	0.0674057		2.133	0.00115365	0.843322	0.155524
2.134	0.0512573	0.0437898	0.904953		2.134	0.00159165	0.930969	0.0674391		2.134	0.00118311	0.843149	0.155668
2.135	0.051286	0.0438198	0.904894		2.135	0.00159177	0.930921	0.067487		2.135	0.00115546	0.843226	0.155619
2.136	0.0513512	0.0437736	0.904875		2.136	0.00166675	0.930991	0.0673425		2.136	0.00116756	0.843274	0.155558
2.137	0.0514182	0.0438091	0.904773		2.137	0.0015662	0.931129	0.0673049		2.137	0.00116586	0.843449	0.155385
2.138	0.0514663	0.0438488	0.904685		2.138	0.00155734	0.931296	0.0671465		2.138	0.00122534	0.843535	0.155239
2.139	0.0515756	0.0437833	0.904641		2.139	0.0015407	0.931238	0.0672215		2.139	0.00114859	0.843629	0.155222
2.14	0.0516396	0.043841	0.904519		2.14	0.00155601	0.9315	0.0669444		2.14	0.00116932	0.843846	0.154984
2.141	0.0517682	0.0438171	0.904415		2.141	0.00156635	0.931584	0.0668501		2.141	0.0011824	0.843932	0.154886
2.142	0.0518034	0.0437679	0.904429		2.142	0.0016332	0.931681	0.0666859		2.142	0.00117516	0.843917	0.154908
2.143	0.0518634	0.0438017	0.904335		2.143	0.0016166	0.931635	0.0667482		2.143	0.00114466	0.843836	0.155019
2.144	0.0519168	0.0437942	0.904289		2.144	0.00162156	0.931634	0.0667448		2.144	0.00124209	0.8438	0.154958
2.145	0.0519654	0.0437528	0.904282		2.145	0.00158307	0.931788	0.0666288		2.145	0.0012072	0.844202	0.154591
2.146	0.0520407	0.0437884	0.904171		2.146	0.0015558	0.932057	0.0663869		2.146	0.00116963	0.844472	0.154358
2.147	0.0521462	0.0438202	0.904034		2.147	0.00161982	0.93211	0.06627		2.147	0.00115397	0.844573	0.154273
2.148	0.0522185	0.0437662	0.904015		2.148	0.0016173	0.932139	0.066244		2.148	0.00115601	0.844696	0.154148
2.149	0.0522387	0.0437758	0.903985		2.149	0.00154191	0.932347	0.0661111		2.149	0.00119535	0.844923	0.153881
2.15	0.0523441	0.0437695	0.903886		2.15	0.00154512	0.932441	0.0660143		2.15	0.00121237	0.845187	0.1536
2.151	0.0524476	0.0437962	0.903756		2.151	0.00160199	0.932436	0.0659622		2.151	0.00112084	0.845304	0.153575
2.152	0.0525057	0.0437263	0.903768		2.152	0.00163773	0.932675	0.065687		2.152	0.00113974	0.845438	0.153422
2.153	0.0525552	0.0437705	0.903674		2.153	0.00159663	0.932956	0.0654473		2.153	0.0011773	0.845799	0.153024
2.154	0.0526279	0.0437696	0.903603		2.154	0.0015749	0.933177	0.0652477		2.154	0.00120832	0.846038	0.152754
2.155	0.0527027	0.0437299	0.903567		2.155	0.00162805	0.933233	0.0651386		2.155	0.00124285	0.846151	0.152606
2.156	0.0527794	0.0438027	0.903418		2.156	0.00165493	0.93364	0.0647052		2.156	0.00119616	0.846448	0.152356
2.157	0.0528713	0.0437442	0.903384		2.157	0.0016333	0.933907	0.0644595		2.157	0.00118735	0.846697	0.152116
2.158	0.0528634	0.0436497	0.903487		2.158	0.00160561	0.933896	0.0644988		2.158	0.00116147	0.846779	0.15206
2.159	0.0530214	0.0437003	0.903278		2.159	0.00163113	0.933977	0.0643916		2.159	0.00119337	0.84701	0.151797
2.16	0.0531349	0.0436863	0.903179		2.16	0.0016684	0.934386	0.0639461		2.16	0.00119225	0.847326	0.151482
2.161	0.0531685	0.0436192	0.903212		2.161	0.00169945	0.934488	0.0638124		2.161	0.00115436	0.847492	0.151354
2.162	0.0532944	0.0436256	0.90308		2.162	0.00159023	0.934699	0.0637107		2.162	0.00118174	0.847786	0.151033
2.163	0.0533514	0.0436685	0.90298		2.163	0.00159163	0.934875	0.0635333		2.163	0.00117464	0.848026	0.150799
2.164	0.0534125	0.0436729	0.902915		2.164	0.00162948	0.935205	0.0631658		2.164	0.00116764	0.848327	0.150506
2.165	0.0535162	0.043639	0.902845		2.165	0.00163254	0.935284	0.0630835		2.165	0.00119204	0.848348	0.15046
2.166	0.0536389	0.0436023	0.902759		2.166	0.00157929	0.935646	0.062775		2.166	0.00121591	0.8488	0.149984
2.167	0.053633	0.0435785	0.902788		2.167	0.00161208	0.935686	0.0627021		2.167	0.00122164	0.848963	0.149815
2.168	0.0537375	0.0435593	0.902703		2.168	0.00162194	0.935922	0.0624556		2.168	0.00123976	0.849356	0.149404
2.169	0.0538608	0.0435782	0.902561		2.169	0.00162906	0.936204	0.0621669		2.169	0.00123369	0.849604	0.149162
2.17	0.0539491	0.0435492	0.902502		2.17	0.00163228	0.936381	0.0619868		2.17	0.00122281	0.849791	0.148986
2.171	0.0540457	0.0435325	0.902422		2.171	0.00157386	0.936615	0.0618112		2.171	0.00121934	0.849978	0.148803
2.172	0.0541571	0.0435075	0.902335		2.172	0.0015575	0.936813	0.0616291		2.172	0.00118796	0.850261	0.148551
2.173	0.0542727	0.0434279	0.902299		2.173	0.00161567	0.936867	0.0615175		2.173	0.00113591	0.850476	0.148388
2.174	0.0543295	0.0434606	0.90221		2.174	0.00161992	0.937157	0.0612233		2.174	0.00116336	0.850644	0.148192
2.175	0.05435	0.0434148	0.902235		2.175	0.00162407	0.937343	0.0610327		2.175	0.00115058	0.850822	0.148028
2.176	0.0544335	0.0433906	0.902176		2.176	0.00162374	0.937655	0.0607216		2.176	0.00122014	0.851233	0.147547
2.177	0.0544853	0.0434045	0.90211		2.177	0.00160927	0.938004	0.0603871		2.177	0.00123265	0.851484	0.147283
2.178	0.0545762	0.0434073	0.902017		2.178	0.00159556	0.938153	0.0602519		2.178	0.00117587	0.851624	0.1472
2.179	0.0546668	0.0434371	0.901896		2.179	0.0016164	0.93819	0.060194		2.179	0.00114896	0.85187	0.146981
2.18	0.0547393	0.0433781	0.901883		2.18	0.00160459	0.938387	0.0600089		2.18	0.00117539	0.852132	0.146693
2.181	0.0547792	0.0433758	0.901845		2.181	0.00160059	0.938751	0.0596487		2.181	0.0012264	0.85238	0.146394
2.182	0.054843	0.0433781	0.901779		2.182	0.00159346	0.938881	0.0595256		2.182	0.00117989	0.852501	0.146319
2.183	0.0549755	0.0433821	0.901642		2.183	0.00159683	0.939241	0.0591626		2.183	0.00114661	0.852858	0.145996
2.184	0.0550012	0.0433934	0.901605		2.184	0.00163071	0.939416	0.0589535		2.184	0.00117482	0.85303	0.145796
2.185	0.0550338	0.0433338	0.901632		2.185	0.00160201	0.939593	0.0588051		2.185	0.00119846	0.85328	0.145521
2.186	0.0551053	0.0433219	0.901573		2.186	0.00162193	0.939716	0.0586623		2.186	0.00118086	0.853416	0.145403
2.187	0.0551929	0.0433558	0.901451		2.187	0.00164765	0.939956	0.0583963		2.187	0.00116899	0.853665	0.145166
2.188	0.0552824	0.0433372	0.90138		2.188	0.00157021	0.940143	0.0582871		2.188	0.00114018	0.853743	0.145117
2.189	0.0553234	0.0432825	0.901394		2.189	0.00155655	0.94036	0.0580837		2.189	0.00111798	0.853936	0.144946
2.19	0.0553908	0.0432642	0.901345		2.19	0.00159339	0.940571	0.0578352		2.19	0.00114255	0.854247	0.144611
2.191	0.0555264	0.0432597	0.901214		2.191	0.00163012	0.940719	0.0576507		2.191	0.0011483	0.854496	0.144356
2.192	0.0555421	0.04324	0.901218		2.192	0.00162822	0.940593	0.057779		2.192	0.00116984	0.854511	0.144319
2.193	0.0556051	0.0432638	0.901131		2.193	0.00154513	0.94083	0.0576248		2.193	0.00118041	0.854562	0.144257
2.194	0.0556421	0.0433016	0.901056		2.194	0.00153319	0.941057	0.0574103		2.194	0.00120029	0.854696	0.144104
2.195	0.0557096	0.0432631	0.901027		2.195	0.00159344	0.9412	0.0572069		2.195	0.00117609	0.8549	0.143924
2.196	0.0558782	0.0432291	0.900893		2.196	0.00160083	0.941097	0.0573025		2.196	0.0011807	0.854917	0.143902
2.197	0.0559315	0.0432268	0.900842		2.197	0.0015814	0.941237	0.057182		2.197	0.00121184	0.855083	0.143705
2.198	0.055938	0.0432301	0.900832		2.198	0.00158743	0.941467	0.056946		2.198	0.00117931	0.855238	0.143583
2.199	0.0560024	0.0431691	0.900829		2.199	0.00157168	0.94166	0.0567682		2.199	0.0012001	0.855386	0.143414
2.2	0.0560642	0.0431387	0.900797		2.2	0.00156487	0.942075	0.0563605		2.2	0.00122223	0.855838	0.14294
2.201	0.0561423	0.0431512	0.900707		2.201	0.00157072	0.942186	0.056243		2.201	0.00114354	0.855984	0.142872
2.202	0.0561925	0.0431813	0.900626		2.202	0.00160317	0.941953	0.0564439		2.202	0.00109819	0.855826	0.143076
2.203	0.0562247	0.043174	0.900601		2.203	0.00156305	0.942103	0.0563343		2.203	0.00117628	0.855936	0.142888
2.204	0.0562453	0.0431813	0.900573		2.204	0.00163077	0.942131	0.0562378		2.204	0.0012158	0.85596	0.142825
2.205	0.056335	0.0431298	0.900535		2.205	0.00158797	0.942316	0.0560957		2.205	0.0011776	0.856146	0.142676
2.206	0.0564505	0.0431424	0.900407		2.206	0.00152158	0.942462	0.0560168		2.206	0.00109516	0.856278	0.142627
2.207	0.0564203	0.0431876	0.900392		2.207	0.00160629	0.942565	0.0558289		2.207	0.00111501	0.856383	0.142502
2.208	0.0564896	0.0431761	0.900334		2.208	0.00157542	0.942628	0.0557962		2.208	0.0012175	0.856491	0.142291
2.209	0.0565804	0.0431908	0.900229		2.209	0.00156823	0.942746	0.055686		2.209	0.00120648	0.85665	0.142144
2.21	0.0565905	0.0431119	0.900298		2.21	0.00158814	0.942743	0.055669		2.21	0.00115117	0.856767	0.142082
2.211	0.056635	0.0431192	0.900246		2.211	0.00164083	0.942743	0.0556158		2.211	0.00114275	0.856833	0.142024
2.212	0.0566873	0.0431636	0.900149		2.212	0.00162055	0.94304	0.055339		2.212	0.00114961	0.857061	0.14179
2.213	0.0566744	0.0431742	0.900151		2.213	0.00161492	0.943089	0.0552959		2.213	0.0011327	0.857028	0.141839
2.214	0.056759	0.0431763	0.900065		2.214	0.00161019	0.942949	0.0554403		2.214	0.00117122	0.857021	0.141808
2.215	0.0567481	0.0432071	0.900045		2.215	0.00156231	0.942998	0.0554398		2.215	0.0011722	0.85718	0.141648
2.216	0.0566755	0.0431527	0.900172		2.216	0.00156917	0.943181	0.0552494		2.216	0.00112729	0.857276	0.141597
2.217	0.0567442	0.0431221	0.900134		2.217	0.00160875	0.943228	0.0551636		2.217	0.00114803	0.857386	0.141466
2.218	0.0567622	0.0431664	0.900071		2.218	0.00164354	0.943217	0.0551398		2.218	0.00119786	0.857482	0.14132
2.219	0.0568739	0.0431271	0.899999		2.219	0.00162645	0.943161	0.0552124		2.219	0.00123817	0.857371	0.141391
2.22	0.0569296	0.0430997	0.899971		2.22	0.00157396	0.943322	0.0551042		2.22	0.00120257	0.857471	0.141326
2.221	0.0569333	0.0431712	0.899896		2.221	0.00156255	0.943263	0.0551748		2.221	0.00119494	0.857415	0.14139
2.222	0.0569432	0.0431477	0.899909		2.222	0.00154381	0.943279	0.0551772		2.222	0.0012232	0.857624	0.141153
2.223	0.056954	0.0431666	0.899879		2.223	0.00151658	0.943328	0.0551552		2.223	0.00112545	0.857675	0.141199
2.224	0.0568879	0.0431325	0.89998		2.224	0.00154478	0.943352	0.055103		2.224	0.00117621	0.857817	0.141007
2.225	0.0569403	0.0431718	0.899888		2.225	0.00162364	0.943337	0.0550395		2.225	0.0012269	0.857712	0.141061
2.226	0.0569724	0.0432048	0.899823		2.226	0.00163305	0.94339	0.0549766		2.226	0.00122878	0.857858	0.140913
2.227	0.0569747	0.0431534	0.899872		2.227	0.00156245	0.94338	0.0550571		2.227	0.00117324	0.857864	0.140963
2.228	0.0569776	0.0430998	0.899923		2.228	0.00150876	0.943439	0.0550521		2.228	0.00121547	0.857872	0.140913
2.229	0.0568851	0.0431153	0.9		2.229	0.0015867	0.943486	0.0549278		2.229	0.0011825	0.857904	0.140914
2.23	0.0569042	0.0431784	0.899917		2.23	0.00161762	0.943523	0.0548598		2.23	0.00123601	0.85788	0.140884
2.231	0.0569196	0.0431272	0.899953		2.231	0.00164558	0.943506	0.0548488		2.231	0.00126121	0.857808	0.140931
2.232	0.0568936	0.0432057	0.899901		2.232	0.00158834	0.943521	0.0548904		2.232	0.00121146	0.857891	0.140898
2.233	0.0568707	0.0431934	0.899936		2.233	0.00167007	0.943499	0.0548307		2.233	0.0011682	0.858007	0.140825
2.234	0.0568671	0.0431193	0.900014		2.234	0.00165222	0.943637	0.0547104		2.234	0.00120956	0.858077	0.140713
2.235	0.0568993	0.0431908	0.89991		2.235	0.00153162	0.943511	0.0549569		2.235	0.00119053	0.857985	0.140825
2.236	0.0568302	0.0431213	0.900049		2.236	0.00163116	0.943459	0.05491		2.236	0.00112377	0.857945	0.140931
2.237	0.0567575	0.0431058	0.900137		2.237	0.00168639	0.943476	0.0548375		2.237	0.00121288	0.857895	0.140892
2.238	0.0566883	0.043117	0.900195		2.238	0.00158767	0.943549	0.0548629		2.238	0.00116962	0.857951	0.140879
2.239	0.0565911	0.043123	0.900286		2.239	0.00163841	0.943612	0.0547494		2.239	0.00123351	0.858054	0.140712
2.24	0.0566053	0.0431353	0.900259		2.24	0.00158946	0.943557	0.0548538		2.24	0.00114607	0.858058	0.140796
2.241	0.0565667	0.0431252	0.900308		2.241	0.00156843	0.943444	0.054988		2.241	0.00113359	0.857842	0.141024
2.242	0.0564815	0.0432368	0.900282		2.242	0.00160968	0.943603	0.0547871		2.242	0.00113917	0.857991	0.14087
2.243	0.0564621	0.043168	0.90037		2.243	0.00158501	0.943509	0.0549055		2.243	0.00116246	0.85797	0.140868
2.244	0.0562735	0.0431328	0.900594		2.244	0.00162241	0.943387	0.0549905		2.244	0.00122713	0.857694	0.141079
2.245	0.0561636	0.0431157	0.900721		2.245	0.00168921	0.943595	0.054716		2.245	0.00123381	0.857997	0.140769
2.246	0.0560518	0.0431438	0.900804		2.246	0.00155389	0.943462	0.0549837		2.246	0.00117082	0.858087	0.140743
2.247	0.0559383	0.0431532	0.900908		2.247	0.00151611	0.943343	0.0551414		2.247	0.00115562	0.857963	0.140881
2.248	0.0557502	0.0432024	0.901047		2.248	0.00165614	0.943523	0.0548212		2.248	0.00115385	0.858065	0.140781
2.249	0.0555892	0.0432104	0.9012		2.249	0.00163912	0.943688	0.0546733		2.249	0.00121573	0.85817	0.140615
2.25	0.0554495	0.0431006	0.90145		2.25	0.00161999	0.943634	0.0547462		2.25	0.00115352	0.857944	0.140902
2.251	0.055234	0.0431241	0.901642		2.251	0.00157967	0.943737	0.0546838		2.251	0.00109535	0.858076	0.140829
2.252	0.0550266	0.0431594	0.901814		2.252	0.00166113	0.943733	0.054606		2.252	0.00117124	0.857971	0.140858
2.253	0.0548458	0.043199	0.901955		2.253	0.00162454	0.943674	0.0547014		2.253	0.00111024	0.857923	0.140966
2.254	0.0547145	0.0432072	0.902078		2.254	0.00150541	0.943756	0.0547387		2.254	0.00111216	0.858119	0.140768
2.255	0.054559	0.0431655	0.902275		2.255	0.00159803	0.943566	0.0548362		2.255	0.00117201	0.858152	0.140676
2.256	0.0542736	0.0431954	0.902531		2.256	0.00162791	0.943566	0.0548065		2.256	0.00116628	0.858203	0.140631
2.257	0.0540407	0.0432031	0.902756		2.257	0.00163845	0.943686	0.0546758		2.257	0.00124057	0.858207	0.140552
2.258	0.0539752	0.0431761	0.902849		2.258	0.00162236	0.943712	0.0546654		2.258	0.00118417	0.858205	0.140611
2.259	0.0536578	0.0432765	0.903066		2.259	0.00158681	0.943727	0.0546863		2.259	0.00115328	0.858329	0.140518
2.26	0.0535396	0.043158	0.903302		2.26	0.00151257	0.943746	0.0547419		2.26	0.00115976	0.858279	0.140562
2.261	0.0533789	0.0432758	0.903345		2.261	0.00155843	0.943661	0.0547805		2.261	0.00115968	0.85839	0.140451
2.262	0.0532277	0.0432238	0.903549		2.262	0.00163417	0.943417	0.0549484		2.262	0.00117262	0.858291	0.140536
2.263	0.0530299	0.0432361	0.903734		2.263	0.00160214	0.943431	0.0549668		2.263	0.00124475	0.858291	0.140465
2.264	0.0529603	0.0432331	0.903807		2.264	0.00161447	0.943576	0.0548098		2.264	0.00119795	0.858405	0.140397
2.265	0.0527837	0.0432089	0.904007		2.265	0.00165474	0.94362	0.0547252		2.265	0.00116132	0.858331	0.140507
2.266	0.0525651	0.0432288	0.904206		2.266	0.00162657	0.943571	0.0548024		2.266	0.00125792	0.858388	0.140354
2.267	0.0524533	0.0431931	0.904354		2.267	0.00159919	0.943433	0.0549676		2.267	0.00124277	0.858434	0.140324
2.268	0.0523841	0.0432652	0.904351		2.268	0.00162346	0.943385	0.054992		2.268	0.00130834	0.85833	0.140361
2.269	0.0522992	0.0433008	0.9044		2.269	0.00163291	0.943296	0.0550715		2.269	0.00126056	0.858346	0.140393
2.27	0.0521273	0.0432634	0.904609		2.27	0.0016366	0.943386	0.0549776		2.27	0.00125207	0.858318	0.14043
2.271	0.0520208	0.0432678	0.904711		2.271	0.00175285	0.943384	0.0548633		2.271	0.00135426	0.858304	0.140342
2.272	0.0519634	0.0432487	0.904788		2.272	0.00174912	0.943446	0.054805		2.272	0.00128769	0.858512	0.140201
2.273	0.0518222	0.0433435	0.904834		2.273	0.00162053	0.943357	0.0550227		2.273	0.00134388	0.858356	0.1403
2.274	0.0516324	0.0432568	0.905111		2.274	0.00175841	0.943362	0.05488		2.274	0.00127449	0.858426	0.1403
2.275	0.0515784	0.0433165	0.905105		2.275	0.001697	0.942993	0.0553096		2.275	0.00124884	0.858364	0.140388
2.276	0.0513707	0.0433648	0.905264		2.276	0.00172979	0.94308	0.0551904		2.276	0.00134821	0.858436	0.140216
2.277	0.0512646	0.0432737	0.905462		2.277	0.00168763	0.943121	0.0551913		2.277	0.0013276	0.858365	0.140308
2.278	0.0511315	0.043298	0.905571		2.278	0.00168463	0.943022	0.0552938		2.278	0.00138277	0.85833	0.140288
2.279	0.0509092	0.0434401	0.905651		2.279	0.00178032	0.943192	0.0550279		2.279	0.00132657	0.858512	0.140162
2.28	0.0507246	0.0433577	0.905918		2.28	0.00176086	0.943255	0.0549837		2.28	0.0013033	0.858409	0.140288
2.281	0.0504308	0.0433503	0.906219		2.281	0.00175419	0.943278	0.054968		2.281	0.00138479	0.858332	0.140283
2.282	0.0502447	0.0433103	0.906445		2.282	0.00189272	0.94308	0.0550273		2.282	0.00136306	0.858347	0.14029
2.283	0.0500538	0.0434198	0.906526		2.283	0.00187388	0.943087	0.0550391		2.283	0.0014108	0.858284	0.140305
2.284	0.0497851	0.0433301	0.906885		2.284	0.00177238	0.942968	0.0552597		2.284	0.00137123	0.858217	0.140412
2.285	0.0495032	0.043481	0.907016		2.285	0.00182588	0.942903	0.055271		2.285	0.0013263	0.85817	0.140504
2.286	0.049317	0.0434801	0.907203		2.286	0.00182284	0.942703	0.0554737		2.286	0.00143953	0.858255	0.140305
2.287	0.048947	0.0434579	0.907595		2.287	0.00182379	0.942785	0.0553917		2.287	0.00133738	0.858182	0.140481
2.288	0.0485397	0.0434516	0.908009		2.288	0.00188309	0.942474	0.0556432		2.288	0.00142028	0.857964	0.140616
2.289	0.0482721	0.0434558	0.908272		2.289	0.00192088	0.942643	0.0554361		2.289	0.00133899	0.85788	0.140781
2.29	0.0478892	0.0434886	0.908622		2.29	0.00192156	0.942408	0.0556701		2.29	0.00140065	0.857967	0.140633
2.291	0.0476357	0.0435376	0.908827		2.291	0.00192162	0.942629	0.0554498		2.291	0.00161618	0.857913	0.140471
2.292	0.0472872	0.0434625	0.90925		2.292	0.00183319	0.942397	0.0557695		2.292	0.00145475	0.857952	0.140594
2.293	0.0469658	0.0435107	0.909523		2.293	0.00200339	0.942244	0.055753		2.293	0.00142551	0.857745	0.140829
2.294	0.0465221	0.0435328	0.909945		2.294	0.00172693	0.942124	0.0561492		2.294	0.00140851	0.857634	0.140957
2.295	0.0463575	0.0436167	0.910026		2.295	0.00177729	0.941857	0.0563653		2.295	0.00145798	0.857712	0.14083
2.296	0.0458887	0.0435937	0.910518		2.296	0.00185397	0.941856	0.05629		2.296	0.00154498	0.857617	0.140838
2.297	0.0456753	0.0435732	0.910751		2.297	0.00185117	0.941835	0.056314		2.297	0.00154966	0.857466	0.140984
[truncated: 203 more rows]

## Sheet: Background MIR
Blackfoil					Aluminiumfoil					Aluminium metal plate
µm	Reflectance	Transmittance	E=1-T-R		µm	Reflectance	Transmittance	E=1-T-R		µm	Reflectance	Transmittance	E=1-T-R
2.51	0.05145	0.05145	0.8971		2.51	0.88808	0.01764	0.09428		2.51	0.81535	-0.00675	0.1914
2.52	0.07692	0.07692	0.84616		2.52	0.97101	0.17916	-0.15017		2.52	0.77463	-5e-05	0.22542
2.53	0.04579	0.04579	0.90842		2.53	0.82266	0.03447	0.14287		2.53	0.74948	0.01609	0.23443
2.54	0.08475	0.08475	0.8305		2.54	0.97899	0.08919	-0.06818		2.54	0.73932	0.04861	0.21207
2.55	0.04752	0.04752	0.90496		2.55	0.95835	0.16048	-0.11883		2.55	0.77819	0.00513	0.21668
2.56	0.06603	0.06603	0.86794		2.56	0.90685	-0.03655	0.1297		2.56	0.74973	0.04143	0.20884
2.57	0.06935	0.06935	0.8613		2.57	0.82173	0.01158	0.16669		2.57	0.80364	-0.00624	0.2026
2.58	0.07019	0.07019	0.85962		2.58	0.87546	0.13289	-0.00835		2.58	0.80508	-0.00633	0.20125
2.59	0.05572	0.05572	0.88856		2.59	1.10076	0.10874	-0.2095		2.59	0.71003	-0.03204	0.32201
2.6	0.06637	0.06637	0.86726		2.6	0.95437	0.06367	-0.01804		2.6	0.77754	0.01831	0.20415
2.61	0.04872	0.04872	0.90256		2.61	0.91388	0.0938	-0.00768		2.61	0.79353	0.03775	0.16872
2.62	0.03821	0.03821	0.92358		2.62	0.96448	0.03075	0.00477		2.62	0.77507	0.06316	0.16177
2.63	0.05177	0.05177	0.89646		2.63	0.81241	0.06308	0.12451		2.63	0.75836	0.02534	0.2163
2.64	0.04245	0.04245	0.9151		2.64	1.06023	0.05188	-0.11211		2.64	0.74511	0.01222	0.24267
2.65	0.07429	0.07429	0.85142		2.65	0.93686	0.04574	0.0174		2.65	0.84004	-0.01903	0.17899
2.66	0.0584	0.0584	0.8832		2.66	0.89491	-0.02488	0.12997		2.66	0.79435	-0.00044	0.20609
2.67	0.01884	0.01884	0.96232		2.67	0.89702	0.08692	0.01606		2.67	0.79066	0.06338	0.14596
2.68	0.08229	0.08229	0.83542		2.68	0.76644	0.10756	0.126		2.68	0.81969	0.00293	0.17738
2.69	0.06023	0.06023	0.87954		2.69	0.90305	-0.01908	0.11603		2.69	0.83455	0.02879	0.13666
2.7	0.04887	0.04887	0.90226		2.7	0.78333	-0.06068	0.27735		2.7	0.6965	0.00941	0.29409
2.71	0.02399	0.02399	0.95202		2.71	0.75451	0.01156	0.23393		2.71	0.85424	0.02049	0.12527
2.72	0.07829	0.07829	0.84342		2.72	0.88444	0.13528	-0.01972		2.72	0.78257	0.0473	0.17013
2.73	0.03512	0.03512	0.92976		2.73	0.92473	0.0378	0.03747		2.73	0.71028	0.01647	0.27325
2.74	0.03987	0.03987	0.92026		2.74	0.78125	0.049	0.16975		2.74	0.67894	0.03247	0.28859
2.75	0.04924	0.04924	0.90152		2.75	0.82045	0.096	0.08355		2.75	0.70702	0.03491	0.25807
2.76	0.03827	0.03827	0.92346		2.76	0.8068	-0.07027	0.26347		2.76	0.6603	0.0162	0.3235
2.77	0.0516	0.0516	0.8968		2.77	0.72829	0.09892	0.17279		2.77	0.67512	0.03322	0.29166
2.78	0.05778	0.05778	0.88444		2.78	0.78664	0.12785	0.08551		2.78	0.60658	0.02163	0.37179
2.79	0.03397	0.03397	0.93206		2.79	0.96917	0.20533	-0.1745		2.79	0.65039	0.00241	0.3472
2.8	0.03615	0.03615	0.9277		2.8	0.984	0.06194	-0.04594		2.8	0.62352	0.01798	0.3585
2.81	0.04657	0.04657	0.90686		2.81	0.9873	0.04491	-0.03221		2.81	0.56686	0.00531	0.42783
2.82	0.04315	0.04315	0.9137		2.82	0.97535	0.03896	-0.01431		2.82	0.63854	-0.0017	0.36316
2.83	0.04893	0.04893	0.90214		2.83	0.94868	0.09641	-0.04509		2.83	0.59279	0.0211	0.38611
2.84	0.05193	0.05193	0.89614		2.84	0.81372	0.00092	0.18536		2.84	0.56443	-0.00345	0.43902
2.85	0.05002	0.05002	0.89996		2.85	0.99462	0.01344	-0.00806		2.85	0.60047	0.04081	0.35872
2.86	0.03901	0.03901	0.92198		2.86	0.99428	0.07122	-0.0655		2.86	0.55054	0.0113	0.43816
2.87	0.03572	0.03572	0.92856		2.87	0.9408	0.02166	0.03754		2.87	0.50537	0.00504	0.48959
2.88	0.05785	0.05785	0.8843		2.88	0.98229	0.01962	-0.00191		2.88	0.48544	0.01737	0.49719
2.89	0.02942	0.02942	0.94116		2.89	1.00386	-0.0317	0.02784		2.89	0.5008	0.03651	0.46269
2.9	0.0485	0.0485	0.903		2.9	0.96479	0.07276	-0.03755		2.9	0.50016	0.02627	0.47357
2.91	0.07302	0.07302	0.85396		2.91	0.92668	0.04086	0.03246		2.91	0.49451	0.01019	0.4953
2.92	0.04532	0.04532	0.90936		2.92	0.97787	0.01116	0.01097		2.92	0.46849	0.0221	0.50941
2.93	0.04441	0.04441	0.91118		2.93	1.00796	0.02883	-0.03679		2.93	0.54133	0.03305	0.42562
2.94	0.04236	0.04236	0.91528		2.94	1.05508	0.13488	-0.18996		2.94	0.46954	0.01672	0.51374
2.95	0.03686	0.03686	0.92628		2.95	1.11244	0.13044	-0.24288		2.95	0.5015	0.01465	0.48385
2.96	0.0548	0.0548	0.8904		2.96	0.98682	0.00645	0.00673		2.96	0.47108	0.02885	0.50007
2.97	0.05511	0.05511	0.88978		2.97	1.00858	0.05929	-0.06787		2.97	0.47749	0.02152	0.50099
2.98	0.03103	0.03103	0.93794		2.98	1.01039	0.05904	-0.06943		2.98	0.51024	-0.01237	0.50213
2.99	0.05151	0.05151	0.89698		2.99	0.92316	0.04378	0.03306		2.99	0.48792	0.00155	0.51053
3	0.03758	0.03758	0.92484		3	0.96576	0.00596	0.02828		3	0.48116	-0.00628	0.52512
3.01	0.0628	0.0628	0.8744		3.01	1.00861	0.07562	-0.08423		3.01	0.45899	0.00151	0.5395
3.02	0.03482	0.03482	0.93036		3.02	1.05622	0.04071	-0.09693		3.02	0.51307	0.01117	0.47576
3.03	0.04818	0.04818	0.90364		3.03	1.04259	0.044	-0.08659		3.03	0.47875	0.04102	0.48023
3.04	0.03834	0.03834	0.92332		3.04	1.02736	-0.01699	-0.01037		3.04	0.50136	0.00453	0.49411
3.05	0.06321	0.06321	0.87358		3.05	0.99643	0.05907	-0.0555		3.05	0.48742	0.01859	0.49399
3.06	0.05137	0.05137	0.89726		3.06	0.95216	-0.08533	0.13317		3.06	0.50771	0.00805	0.48424
3.07	0.06357	0.06357	0.87286		3.07	0.99792	0.04088	-0.0388		3.07	0.51834	-0.01866	0.50032
3.08	0.04644	0.04644	0.90712		3.08	0.95679	0.00736	0.03585		3.08	0.53041	0.00628	0.46331
3.09	0.06943	0.06943	0.86114		3.09	0.97563	0.04944	-0.02507		3.09	0.57083	0.01939	0.40978
3.1	0.05907	0.05907	0.88186		3.1	1.02472	0.04052	-0.06524		3.1	0.56299	-0.00262	0.43963
3.11	0.04621	0.04621	0.90758		3.11	0.98759	0.05173	-0.03932		3.11	0.47182	0.00694	0.52124
3.12	0.05168	0.05168	0.89664		3.12	0.96285	0.0227	0.01445		3.12	0.56815	0.02058	0.41127
3.13	0.05122	0.05122	0.89756		3.13	0.98855	0.06123	-0.04978		3.13	0.53773	0.01125	0.45102
3.14	0.04224	0.04224	0.91552		3.14	1.01039	0.04749	-0.05788		3.14	0.54919	0.02308	0.42773
3.15	0.05148	0.05148	0.89704		3.15	0.97378	0.01917	0.00705		3.15	0.54458	0.02106	0.43436
3.16	0.04742	0.04742	0.90516		3.16	0.97752	0.08103	-0.05855		3.16	0.53306	0.02302	0.44392
3.17	0.04875	0.04875	0.9025		3.17	0.92579	0.00488	0.06933		3.17	0.5697	-0.00359	0.43389
3.18	0.05236	0.05236	0.89528		3.18	1.05099	0.04072	-0.09171		3.18	0.57731	0.02165	0.40104
3.19	0.05292	0.05292	0.89416		3.19	1.01422	0.0732	-0.08742		3.19	0.57312	0.01704	0.40984
3.2	0.04281	0.04281	0.91438		3.2	1.01694	-0.00433	-0.01261		3.2	0.56538	0.02495	0.40967
3.21	0.03567	0.03567	0.92866		3.21	1.05429	-0.01085	-0.04344		3.21	0.58748	0.0063	0.40622
3.22	0.05353	0.05353	0.89294		3.22	0.99996	0.07324	-0.0732		3.22	0.60335	0.01452	0.38213
3.23	0.05269	0.05269	0.89462		3.23	0.97135	0.05733	-0.02868		3.23	0.63006	0.03689	0.33305
3.24	0.05463	0.05463	0.89074		3.24	1.02614	0.06035	-0.08649		3.24	0.59613	0.01744	0.38643
3.25	0.04958	0.04958	0.90084		3.25	0.97061	0.06271	-0.03332		3.25	0.58405	0.01266	0.40329
3.26	0.04338	0.04338	0.91324		3.26	0.97483	0.02647	-0.0013		3.26	0.5981	0.01159	0.39031
3.27	0.04031	0.04031	0.91938		3.27	1.02508	0.07474	-0.09982		3.27	0.64012	0.02296	0.33692
3.28	0.06316	0.06316	0.87368		3.28	1.06844	0.06363	-0.13207		3.28	0.6515	0.01199	0.33651
3.29	0.05146	0.05146	0.89708		3.29	0.97889	0.05202	-0.03091		3.29	0.66221	-0.00223	0.34002
3.3	0.05317	0.05317	0.89366		3.3	0.99475	-0.00412	0.00937		3.3	0.60905	0.01119	0.37976
3.31	0.05505	0.05505	0.8899		3.31	1.02128	0.03478	-0.05606		3.31	0.61901	0.00632	0.37467
3.32	0.06836	0.06836	0.86328		3.32	0.93883	0.01728	0.04389		3.32	0.63721	0.01139	0.3514
3.33	0.0598	0.0598	0.8804		3.33	0.99471	0.0281	-0.02281		3.33	0.61546	0.02028	0.36426
3.34	0.04219	0.04219	0.91562		3.34	0.91828	-0.01225	0.09397		3.34	0.62105	0.02602	0.35293
3.35	0.06271	0.06271	0.87458		3.35	1.03837	0.06272	-0.10109		3.35	0.61978	0.00715	0.37307
3.36	0.04174	0.04174	0.91652		3.36	1.06334	0.02949	-0.09283		3.36	0.64847	0.0067	0.34483
3.37	0.05741	0.05741	0.88518		3.37	0.99978	0.06302	-0.0628		3.37	0.59739	0.02041	0.3822
3.38	0.05983	0.05983	0.88034		3.38	1.02164	0.00382	-0.02546		3.38	0.59228	0.01193	0.39579
3.39	0.0589	0.0589	0.8822		3.39	1.03053	0.00421	-0.03474		3.39	0.62805	0.0121	0.35985
3.4	0.04792	0.04792	0.90416		3.4	1.0729	0.0314	-0.1043		3.4	0.6047	0.0016	0.3937
3.41	0.04171	0.04171	0.91658		3.41	0.95619	-0.00709	0.0509		3.41	0.5854	0.03059	0.38401
3.42	0.04983	0.04983	0.90034		3.42	1.00101	0.06331	-0.06432		3.42	0.53318	0.00785	0.45897
3.43	0.0429	0.0429	0.9142		3.43	1.05802	0.1531	-0.21112		3.43	0.57362	0.02475	0.40163
3.44	0.04834	0.04834	0.90332		3.44	1.03356	0.01407	-0.04763		3.44	0.59852	0.02895	0.37253
3.45	0.05874	0.05874	0.88252		3.45	1.07645	0.03716	-0.11361		3.45	0.61629	0.00036	0.38335
3.46	0.05596	0.05596	0.88808		3.46	1.03063	0.05603	-0.08666		3.46	0.59891	0.02183	0.37926
3.47	0.04352	0.04352	0.91296		3.47	1.00486	0.02991	-0.03477		3.47	0.6552	0.01015	0.33465
3.48	0.05686	0.05686	0.88628		3.48	1.03635	0.14069	-0.17704		3.48	0.66087	0.00587	0.33326
3.49	0.05331	0.05331	0.89338		3.49	1.00742	0.01588	-0.0233		3.49	0.64752	0.01771	0.33477
3.5	0.03924	0.03924	0.92152		3.5	1.06068	0.04808	-0.10876		3.5	0.60205	0.01236	0.38559
3.51	0.04689	0.04689	0.90622		3.51	1.00934	0.04175	-0.05109		3.51	0.58718	0.0154	0.39742
3.52	0.04001	0.04001	0.91998		3.52	1.04127	0.08334	-0.12461		3.52	0.6233	0.02622	0.35048
3.53	0.04483	0.04483	0.91034		3.53	0.98102	-0.00408	0.02306		3.53	0.69144	0.00934	0.29922
3.54	0.03443	0.03443	0.93114		3.54	0.89184	0.03925	0.06891		3.54	0.68072	0.00928	0.31
3.55	0.06228	0.06228	0.87544		3.55	0.92092	0.05004	0.02904		3.55	0.7446	0.01925	0.23615
3.56	0.04932	0.04932	0.90136		3.56	1.04868	-0.01579	-0.03289		3.56	0.72451	0.02021	0.25528
3.57	0.0471	0.0471	0.9058		3.57	1.02381	0.06838	-0.09219		3.57	0.69967	0.01986	0.28047
3.58	0.04732	0.04732	0.90536		3.58	1.02441	0.01226	-0.03667		3.58	0.67393	0.02296	0.30311
3.59	0.05479	0.05479	0.89042		3.59	0.97439	-0.00453	0.03014		3.59	0.72525	0.0019	0.27285
3.6	0.04329	0.04329	0.91342		3.6	1.07333	0.04529	-0.11862		3.6	0.69735	0.00662	0.29603
3.61	0.03567	0.03567	0.92866		3.61	0.95081	0.01283	0.03636		3.61	0.71327	0.0026	0.28413
3.62	0.04961	0.04961	0.90078		3.62	1.01823	0.06341	-0.08164		3.62	0.72537	0.00028	0.27435
3.63	0.03915	0.03915	0.9217		3.63	0.98683	0.00993	0.00324		3.63	0.72324	0.01975	0.25701
3.64	0.07149	0.07149	0.85702		3.64	0.96997	0.04661	-0.01658		3.64	0.75558	0.00943	0.23499
3.65	0.05527	0.05527	0.88946		3.65	1.03582	-0.01577	-0.02005		3.65	0.71528	0.00219	0.28253
3.66	0.05525	0.05525	0.8895		3.66	1.06774	0.10246	-0.1702		3.66	0.71581	0.01774	0.26645
3.67	0.0462	0.0462	0.9076		3.67	0.9941	0.02894	-0.02304		3.67	0.71797	0.00248	0.27955
3.68	0.03986	0.03986	0.92028		3.68	1.02374	0.00776	-0.0315		3.68	0.74985	0.00729	0.24286
3.69	0.0529	0.0529	0.8942		3.69	0.94807	0.07424	-0.02231		3.69	0.75502	0.01332	0.23166
3.7	0.05659	0.05659	0.88682		3.7	1.03949	0.03686	-0.07635		3.7	0.7208	0.01229	0.26691
3.71	0.04782	0.04782	0.90436		3.71	0.96775	0.00915	0.0231		3.71	0.75745	0.01893	0.22362
3.72	0.05578	0.05578	0.88844		3.72	0.97796	0.03636	-0.01432		3.72	0.7311	0.01315	0.25575
3.73	0.05589	0.05589	0.88822		3.73	1.02877	0.07827	-0.10704		3.73	0.70959	0.01034	0.28007
3.74	0.05188	0.05188	0.89624		3.74	0.99646	0.01411	-0.01057		3.74	0.74757	0.00398	0.24845
3.75	0.05065	0.05065	0.8987		3.75	0.971	0.06377	-0.03477		3.75	0.72514	0.02114	0.25372
3.76	0.05507	0.05507	0.88986		3.76	1.00746	0.03141	-0.03887		3.76	0.74023	-0.00556	0.26533
3.77	0.04127	0.04127	0.91746		3.77	1.02638	0.00227	-0.02865		3.77	0.74588	0.01464	0.23948
3.78	0.04916	0.04916	0.90168		3.78	1.01775	0.06804	-0.08579		3.78	0.75317	-0.00144	0.24827
3.79	0.05249	0.05249	0.89502		3.79	1.05882	0.04675	-0.10557		3.79	0.77433	0.00581	0.21986
3.8	0.05501	0.05501	0.88998		3.8	1.0268	-0.00555	-0.02125		3.8	0.76328	-0.00107	0.23779
3.81	0.04919	0.04919	0.90162		3.81	1.01889	0.01422	-0.03311		3.81	0.76836	0.00606	0.22558
3.82	0.03601	0.03601	0.92798		3.82	0.93527	-0.00571	0.07044		3.82	0.75618	0.01097	0.23285
3.83	0.05126	0.05126	0.89748		3.83	0.98066	0.06043	-0.04109		3.83	0.72353	0.01256	0.26391
3.84	0.05369	0.05369	0.89262		3.84	1.04591	0.01697	-0.06288		3.84	0.75485	0.00313	0.24202
3.85	0.04311	0.04311	0.91378		3.85	0.9892	0.09601	-0.08521		3.85	0.72799	-0.00454	0.27655
3.86	0.04993	0.04993	0.90014		3.86	0.9856	0.01325	0.00115		3.86	0.7375	0.00934	0.25316
3.87	0.05099	0.05099	0.89802		3.87	0.99499	0.02534	-0.02033		3.87	0.75268	0.00444	0.24288
3.88	0.05323	0.05323	0.89354		3.88	1.00217	0.05686	-0.05903		3.88	0.75527	0.00216	0.24257
3.89	0.05344	0.05344	0.89312		3.89	0.95414	0.00327	0.04259		3.89	0.75242	0.00956	0.23802
3.9	0.05474	0.05474	0.89052		3.9	1.00546	0.03006	-0.03552		3.9	0.73667	0.00075	0.26258
3.91	0.05264	0.05264	0.89472		3.91	1.03165	-0.00019	-0.03146		3.91	0.7775	-0.00858	0.23108
3.92	0.0405	0.0405	0.919		3.92	1.00531	0.00215	-0.00746		3.92	0.75461	0.00242	0.24297
3.93	0.05832	0.05832	0.88336		3.93	1.01584	0.02993	-0.04577		3.93	0.7495	0.01089	0.23961
3.94	0.0427	0.0427	0.9146		3.94	1.00206	0.04505	-0.04711		3.94	0.75267	0.01524	0.23209
3.95	0.03598	0.03598	0.92804		3.95	1.00583	0.0342	-0.04003		3.95	0.75484	-0.00687	0.25203
3.96	0.04692	0.04692	0.90616		3.96	0.94433	0.01858	0.03709		3.96	0.75206	-0.00315	0.25109
3.97	0.06272	0.06272	0.87456		3.97	0.92738	0.02017	0.05245		3.97	0.7538	0.02863	0.21757
3.98	0.05881	0.05881	0.88238		3.98	1.04149	0.01086	-0.05235		3.98	0.76031	-0.00573	0.24542
3.99	0.0546	0.0546	0.8908		3.99	1.0318	0.05998	-0.09178		3.99	0.76674	0.00819	0.22507
4	0.05519	0.05519	0.88962		4	0.97553	0.02158	0.00289		4	0.76155	-0.00474	0.24319
4.01	0.04073	0.04073	0.91854		4.01	0.99117	0.03173	-0.0229		4.01	0.74265	0.01052	0.24683
4.02	0.04537	0.04537	0.90926		4.02	1.02815	0.04521	-0.07336		4.02	0.75448	-0.00377	0.24929
4.03	0.04629	0.04629	0.90742		4.03	1.08935	0.02854	-0.11789		4.03	0.74996	0.01547	0.23457
4.04	0.04866	0.04866	0.90268		4.04	1.03038	0.04684	-0.07722		4.04	0.77703	0.01858	0.20439
4.05	0.04787	0.04787	0.90426		4.05	1.01706	0.00155	-0.01861		4.05	0.77289	0.0051	0.22201
4.06	0.06216	0.06216	0.87568		4.06	1.01472	0.04308	-0.0578		4.06	0.79377	0.00554	0.20069
4.07	0.05348	0.05348	0.89304		4.07	0.95414	0.01944	0.02642		4.07	0.75943	-0.01444	0.25501
4.08	0.05773	0.05773	0.88454		4.08	0.93143	-0.00473	0.0733		4.08	0.77688	0.00591	0.21721
4.09	0.03746	0.03746	0.92508		4.09	0.90383	0.00291	0.09326		4.09	0.77481	0.01048	0.21471
4.1	0.04362	0.04362	0.91276		4.1	0.95433	0.00482	0.04085		4.1	0.75203	0.00476	0.24321
4.11	0.05592	0.05592	0.88816		4.11	0.97522	0.02754	-0.00276		4.11	0.75773	0.00179	0.24048
4.12	0.04631	0.04631	0.90738		4.12	1.00511	-0.00597	0.00086		4.12	0.75492	0.00863	0.23645
4.13	0.03928	0.03928	0.92144		4.13	0.99122	0.00325	0.00553		4.13	0.78517	0.01893	0.1959
4.14	0.04741	0.04741	0.90518		4.14	0.98869	0.02146	-0.01015		4.14	0.78951	0.0141	0.19639
4.15	0.0556	0.0556	0.8888		4.15	1.03804	0.03186	-0.0699		4.15	0.79803	0.01691	0.18506
4.16	0.05346	0.05346	0.89308		4.16	1.0189	0.01876	-0.03766		4.16	0.79931	0.00417	0.19652
4.17	0.04871	0.04871	0.90258		4.17	0.97127	-0.006	0.03473		4.17	0.76879	0.01875	0.21246
4.18	0.05126	0.05126	0.89748		4.18	0.98049	0.0451	-0.02559		4.18	0.7719	-0.00572	0.23382
4.19	0.05101	0.05101	0.89798		4.19	0.88278	0.02541	0.09181		4.19	0.77887	-0.00272	0.22385
4.2	0.04599	0.04599	0.90802		4.2	0.61306	0.00382	0.38312		4.2	0.76017	0.00481	0.23502
4.21	0.06578	0.06578	0.86844		4.21	0.29319	0.08575	0.62106		4.21	0.80834	0.02216	0.1695
4.22	0.03679	0.03679	0.92642		4.22	0.09728	0.22987	0.67285		4.22	0.79415	0.10322	0.10263
4.23	0.04953	0.04953	0.90094		4.23	0.13907	0.05585	0.80508		4.23	0.93699	-0.03453	0.09754
4.24	0.03376	0.03376	0.93248		4.24	0.06668	0.24067	0.69265		4.24	0.72857	0.07259	0.19884
4.25	0.0485	0.0485	0.903		4.25	0.16984	0.01512	0.81504		4.25	0.76828	0.01691	0.21481
4.26	0.05068	0.05068	0.89864		4.26	0.24185	0.0717	0.68645		4.26	0.83356	-0.00471	0.17115
4.27	0.06685	0.06685	0.8663		4.27	0.11005	0.07702	0.81293		4.27	0.88702	0.02478	0.0882
4.28	0.0786	0.0786	0.8428		4.28	0.17406	-0.03342	0.85936		4.28	0.86889	0.07965	0.05146
4.29	0.0667	0.0667	0.8666		4.29	0.19757	-0.00694	0.80937		4.29	0.86064	0.0356	0.10376
4.3	0.06644	0.06644	0.86712		4.3	0.30089	0.14527	0.55384		4.3	0.79041	0.01739	0.1922
4.31	0.04007	0.04007	0.91986		4.31	0.31709	0.04499	0.63792		4.31	0.81609	0.04107	0.14284
4.32	0.03558	0.03558	0.92884		4.32	0.4122	0.17207	0.41573		4.32	0.80324	0.01832	0.17844
4.33	0.05462	0.05462	0.89076		4.33	0.39339	0.05224	0.55437		4.33	0.80743	0.00065	0.19192
4.34	0.05451	0.05451	0.89098		4.34	0.55113	0.06315	0.38572		4.34	0.77787	0.01806	0.20407
4.35	0.04947	0.04947	0.90106		4.35	0.61649	0.0191	0.36441		4.35	0.7608	0.01823	0.22097
4.36	0.04685	0.04685	0.9063		4.36	0.73069	0.03146	0.23785		4.36	0.7586	0.02108	0.22032
4.37	0.04674	0.04674	0.90652		4.37	0.81421	0.03434	0.15145		4.37	0.76856	0.01712	0.21432
4.38	0.03786	0.03786	0.92428		4.38	0.86634	-0.00168	0.13534		4.38	0.79924	0.01052	0.19024
4.39	0.04339	0.04339	0.91322		4.39	0.90467	0.00803	0.0873		4.39	0.78508	-0.00282	0.21774
4.4	0.04301	0.04301	0.91398		4.4	0.87626	0.02634	0.0974		4.4	0.74925	-0.00646	0.25721
4.41	0.05664	0.05664	0.88672		4.41	0.8495	0.07023	0.08027		4.41	0.79242	0.00986	0.19772
4.42	0.04303	0.04303	0.91394		4.42	0.88068	0.06733	0.05199		4.42	0.77703	0.00215	0.22082
4.43	0.04874	0.04874	0.90252		4.43	0.93362	-0.00675	0.07313		4.43	0.79019	-0.00374	0.21355
4.44	0.05279	0.05279	0.89442		4.44	0.9243	0.01866	0.05704		4.44	0.77722	0.01799	0.20479
4.45	0.04989	0.04989	0.90022		4.45	0.98218	0.00888	0.00894		4.45	0.76189	0.00384	0.23427
4.46	0.05235	0.05235	0.8953		4.46	0.96585	0.0027	0.03145		4.46	0.78848	0.0043	0.20722
4.47	0.05038	0.05038	0.89924		4.47	0.94082	-0.00347	0.06265		4.47	0.77334	0.0042	0.22246
4.48	0.05427	0.05427	0.89146		4.48	0.96755	0.01094	0.02151		4.48	0.75249	0.0156	0.23191
4.49	0.04603	0.04603	0.90794		4.49	1.02265	0.05905	-0.0817		4.49	0.74579	0.0114	0.24281
4.5	0.05729	0.05729	0.88542		4.5	0.98609	0.07974	-0.06583		4.5	0.76959	0.00809	0.22232
4.51	0.04884	0.04884	0.90232		4.51	0.93679	0.01281	0.0504		4.51	0.75794	0.01449	0.22757
4.52	0.0478	0.0478	0.9044		4.52	0.97965	-0.00303	0.02338		4.52	0.77953	0.00014	0.22033
4.53	0.05161	0.05161	0.89678		4.53	0.98126	0.00574	0.013		4.53	0.77389	0.01946	0.20665
4.54	0.04774	0.04774	0.90452		4.54	1.00641	0.02638	-0.03279		4.54	0.77199	-0.01345	0.24146
4.55	0.04436	0.04436	0.91128		4.55	1.00098	-0.0101	0.00912		4.55	0.7946	0.00214	0.20326
4.56	0.04977	0.04977	0.90046		4.56	0.93445	-0.0268	0.09235		4.56	0.80177	0.0092	0.18903
4.57	0.04837	0.04837	0.90326		4.57	0.99421	0.03202	-0.02623		4.57	0.79922	0.03301	0.16777
4.58	0.05194	0.05194	0.89612		4.58	1.0012	0.02262	-0.02382		4.58	0.79614	0.01409	0.18977
4.59	0.04279	0.04279	0.91442		4.59	0.97472	-0.01715	0.04243		4.59	0.7921	0.00228	0.20562
4.6	0.03109	0.03109	0.93782		4.6	0.96588	0.01163	0.02249		4.6	0.76157	0.00456	0.23387
4.61	0.04292	0.04292	0.91416		4.61	0.9493	0.03689	0.01381		4.61	0.75826	0.00994	0.2318
4.62	0.03967	0.03967	0.92066		4.62	0.98355	0.06643	-0.04998		4.62	0.7536	0.01433	0.23207
4.63	0.05166	0.05166	0.89668		4.63	0.99193	0.06206	-0.05399		4.63	0.77921	-0.00028	0.22107
4.64	0.05079	0.05079	0.89842		4.64	0.99554	0.03369	-0.02923		4.64	0.75701	-0.00319	0.24618
4.65	0.04208	0.04208	0.91584		4.65	0.97231	0.00602	0.02167		4.65	0.79521	0.01227	0.19252
4.66	0.04769	0.04769	0.90462		4.66	0.94706	0.04268	0.01026		4.66	0.78338	0.00161	0.21501
4.67	0.05697	0.05697	0.88606		4.67	0.96379	0.05809	-0.02188		4.67	0.78048	0.00256	0.21696
4.68	0.05305	0.05305	0.8939		4.68	0.94618	0.00397	0.04985		4.68	0.74201	0.00968	0.24831
4.69	0.04656	0.04656	0.90688		4.69	0.9249	0.01882	0.05628		4.69	0.77457	0.01465	0.21078
4.7	0.04771	0.04771	0.90458		4.7	0.96709	0.02741	0.0055		4.7	0.81301	0.00798	0.17901
4.71	0.0486	0.0486	0.9028		4.71	0.95624	0.01459	0.02917		4.71	0.76032	0.00969	0.22999
4.72	0.04827	0.04827	0.90346		4.72	0.97916	-0.00096	0.0218		4.72	0.76665	0.00881	0.22454
4.73	0.05215	0.05215	0.8957		4.73	0.9912	0.01388	-0.00508		4.73	0.78165	-0.00201	0.22036
4.74	0.04643	0.04643	0.90714		4.74	1.01283	0.04801	-0.06084		4.74	0.77389	0.01959	0.20652
4.75	0.05205	0.05205	0.8959		4.75	1.02803	0.03207	-0.0601		4.75	0.80045	0.01293	0.18662
4.76	0.04516	0.04516	0.90968		4.76	0.97189	0.00384	0.02427		4.76	0.7747	0.00115	0.22415
4.77	0.05254	0.05254	0.89492		4.77	1.00131	0.06607	-0.06738		4.77	0.77859	0.00188	0.21953
4.78	0.04913	0.04913	0.90174		4.78	0.96992	0.09441	-0.06433		4.78	0.78459	0.00509	0.21032
4.79	0.04626	0.04626	0.90748		4.79	0.98581	0.05502	-0.04083		4.79	0.81531	0.00689	0.1778
4.8	0.03517	0.03517	0.92966		4.8	0.96226	-0.01305	0.05079		4.8	0.78303	0.01047	0.2065
4.81	0.04865	0.04865	0.9027		4.81	0.96941	0.02399	0.0066		4.81	0.78704	0.0128	0.20016
4.82	0.05394	0.05394	0.89212		4.82	0.97707	0.01204	0.01089		4.82	0.77551	0.00204	0.22245
4.83	0.05401	0.05401	0.89198		4.83	0.97499	0.02046	0.00455		4.83	0.7734	0.01084	0.21576
4.84	0.04502	0.04502	0.90996		4.84	1.00123	0.03408	-0.03531		4.84	0.80073	0.02042	0.17885
4.85	0.05689	0.05689	0.88622		4.85	1.00243	0.05322	-0.05565		4.85	0.79711	0.01424	0.18865
4.86	0.03993	0.03993	0.92014		4.86	0.97963	0.01191	0.00846		4.86	0.78799	0.00889	0.20312
4.87	0.0399	0.0399	0.9202		4.87	0.96034	-0.01351	0.05317		4.87	0.76069	0.00993	0.22938
4.88	0.04035	0.04035	0.9193		4.88	0.98246	-0.0304	0.04794		4.88	0.78921	0.01732	0.19347
4.89	0.04685	0.04685	0.9063		4.89	0.94152	0.0122	0.04628		4.89	0.79257	0.0028	0.20463
4.9	0.05375	0.05375	0.8925		4.9	0.96377	0.0616	-0.02537		4.9	0.79796	0.0091	0.19294
4.91	0.0595	0.0595	0.881		4.91	0.96461	0.00595	0.02944		4.91	0.83079	0.0146	0.15461
4.92	0.05	0.05	0.9		4.92	0.9998	0.01925	-0.01905		4.92	0.79383	0.02544	0.18073
4.93	0.05548	0.05548	0.88904		4.93	1.07074	0.04293	-0.11367		4.93	0.79917	0.0146	0.18623
4.94	0.03463	0.03463	0.93074		4.94	1.03403	0.05501	-0.08904		4.94	0.78667	-0.00593	0.21926
4.95	0.03413	0.03413	0.93174		4.95	0.97486	0.05923	-0.03409		4.95	0.79867	0.00561	0.19572
4.96	0.04645	0.04645	0.9071		4.96	0.96657	0.05721	-0.02378		4.96	0.784	0.01674	0.19926
4.97	0.04854	0.04854	0.90292		4.97	0.98475	0.01536	-0.00011		4.97	0.79805	0.01085	0.1911
4.98	0.0494	0.0494	0.9012		4.98	0.96764	0.00536	0.027		4.98	0.79431	0.00707	0.19862
4.99	0.04765	0.04765	0.9047		4.99	0.96683	0.00086	0.03231		4.99	0.77352	-0.00166	0.22814
5	0.04156	0.04156	0.91688		5	0.99096	0.03799	-0.02895		5	0.7801	-0.002	0.2219
5.01	0.04728	0.04728	0.90544		5.01	0.95306	0.05742	-0.01048		5.01	0.80853	0.00953	0.18194
5.02	0.05837	0.05837	0.88326		5.02	0.95967	0.02981	0.01052		5.02	0.81042	0.0119	0.17768
5.03	0.04675	0.04675	0.9065		5.03	0.95504	-0.00423	0.04919		5.03	0.78209	0.00768	0.21023
5.04	0.04356	0.04356	0.91288		5.04	0.95728	0.01872	0.024		5.04	0.76483	0.02216	0.21301
5.05	0.03609	0.03609	0.92782		5.05	0.99248	0.01753	-0.01001		5.05	0.79837	0.00802	0.19361
5.06	0.04964	0.04964	0.90072		5.06	1.01635	0.02841	-0.04476		5.06	0.80203	0.01538	0.18259
5.07	0.04945	0.04945	0.9011		5.07	0.99165	0.0678	-0.05945		5.07	0.80077	0.00414	0.19509
5.08	0.05098	0.05098	0.89804		5.08	1.02154	0.06681	-0.08835		5.08	0.81304	0.00674	0.18022
5.09	0.04815	0.04815	0.9037		5.09	1.01367	0.02294	-0.03661		5.09	0.79808	0.01317	0.18875
5.1	0.03915	0.03915	0.9217		5.1	1.00277	-0.0006	-0.00217		5.1	0.76638	0.00547	0.22815
5.11	0.04773	0.04773	0.90454		5.11	1.01203	0.01925	-0.03128		5.11	0.75296	0.01106	0.23598
5.12	0.04949	0.04949	0.90102		5.12	0.98996	0.02671	-0.01667		5.12	0.77521	0.01764	0.20715
5.13	0.04586	0.04586	0.90828		5.13	0.97222	-0.0061	0.03388		5.13	0.8013	0.01339	0.18531
5.14	0.0457	0.0457	0.9086		5.14	1.03626	0.00787	-0.04413		5.14	0.80676	0.0054	0.18784
5.15	0.0438	0.0438	0.9124		5.15	0.99181	0.06037	-0.05218		5.15	0.80346	0.01298	0.18356
5.16	0.04641	0.04641	0.90718		5.16	0.99772	0.05936	-0.05708		5.16	0.79731	0.00514	0.19755
5.17	0.04401	0.04401	0.91198		5.17	0.99307	0.02938	-0.02245		5.17	0.78616	0.01827	0.19557
5.18	0.0489	0.0489	0.9022		5.18	0.94032	0.07613	-0.01645		5.18	0.77995	0.01847	0.20158
5.19	0.05305	0.05305	0.8939		5.19	0.98676	0.06023	-0.04699		5.19	0.80346	0.00967	0.18687
5.2	0.04641	0.04641	0.90718		5.2	1.00936	0.01219	-0.02155		5.2	0.80236	0.00383	0.19381
5.21	0.036	0.036	0.928		5.21	0.98368	0.00479	0.01153		5.21	0.78895	0.00122	0.20983
5.22	0.03789	0.03789	0.92422		5.22	1.00881	0.01873	-0.02754		5.22	0.7868	-0.00963	0.22283
5.23	0.03061	0.03061	0.93878		5.23	0.99104	0.03108	-0.02212		5.23	0.79303	-0.00023	0.2072
5.24	0.03785	0.03785	0.9243		5.24	0.97392	0.04467	-0.01859		5.24	0.78589	0.0115	0.20261
5.25	0.04159	0.04159	0.91682		5.25	0.97233	-0.002	0.02967		5.25	0.75383	0.01196	0.23421
5.26	0.03917	0.03917	0.92166		5.26	0.98083	0.02745	-0.00828		5.26	0.75598	-0.00114	0.24516
5.27	0.04467	0.04467	0.91066		5.27	0.98282	0.03297	-0.01579		5.27	0.79396	-0.00497	0.21101
5.28	0.05122	0.05122	0.89756		5.28	0.94005	0.06964	-0.00969		5.28	0.80902	0.01624	0.17474
5.29	0.0457	0.0457	0.9086		5.29	0.92992	0.02557	0.04451		5.29	0.77512	0.02808	0.1968
5.3	0.04998	0.04998	0.90004		5.3	0.98643	0.00131	0.01226		5.3	0.81711	0.02104	0.16185
5.31	0.04514	0.04514	0.90972		5.31	1.01711	-0.00133	-0.01578		5.31	0.81836	0.0024	0.17924
5.32	0.05472	0.05472	0.89056		5.32	1.02456	-0.00675	-0.01781		5.32	0.804	-0.00752	0.20352
5.33	0.05209	0.05209	0.89582		5.33	0.98358	0.00055	0.01587		5.33	0.81264	0.00355	0.18381
5.34	0.04654	0.04654	0.90692		5.34	0.97136	0.01946	0.00918		5.34	0.78305	-0.00015	0.2171
5.35	0.04331	0.04331	0.91338		5.35	0.94324	0.04277	0.01399		5.35	0.77555	0.00234	0.22211
5.36	0.04402	0.04402	0.91196		5.36	0.96729	0.03197	0.00074		5.36	0.78878	0.01247	0.19875
5.37	0.05314	0.05314	0.89372		5.37	1.01212	0.01578	-0.0279		5.37	0.80264	0.00946	0.1879
5.38	0.05355	0.05355	0.8929		5.38	1.02499	0.0287	-0.05369		5.38	0.7877	0.01537	0.19693
5.39	0.04621	0.04621	0.90758		5.39	0.96815	0.04323	-0.01138		5.39	0.80334	0.0211	0.17556
5.4	0.04192	0.04192	0.91616		5.4	1.00016	0.03701	-0.03717		5.4	0.81594	0.01865	0.16541
5.41	0.0511	0.0511	0.8978		5.41	0.96131	0.02159	0.0171		5.41	0.80041	0.00613	0.19346
5.42	0.05478	0.05478	0.89044		5.42	0.89139	0.07166	0.03695		5.42	0.77078	0.01109	0.21813
5.43	0.05189	0.05189	0.89622		5.43	0.98846	0.0719	-0.06036		5.43	0.77267	0.00962	0.21771
5.44	0.04835	0.04835	0.9033		5.44	0.98363	0.04018	-0.02381		5.44	0.79763	-0.00177	0.20414
5.45	0.04931	0.04931	0.90138		5.45	0.97588	0.00483	0.01929		5.45	0.78833	-2e-05	0.21169
5.46	0.05136	0.05136	0.89728		5.46	0.9768	-0.00438	0.02758		5.46	0.77675	0.00604	0.21721
5.47	0.04891	0.04891	0.90218		5.47	0.96179	-0.01433	0.05254		5.47	0.76165	0.0177	0.22065
5.48	0.04556	0.04556	0.90888		5.48	0.96828	0.02683	0.00489		5.48	0.78701	0.01471	0.19828
5.49	0.04171	0.04171	0.91658		5.49	1.01052	0.05195	-0.06247		5.49	0.76177	-0.00015	0.23838
5.5	0.0412	0.0412	0.9176		5.5	1.00583	0.00635	-0.01218		5.5	0.7598	-0.00015	0.24035
5.51	0.05	0.05	0.9		5.51	0.99116	-0.01828	0.02712		5.51	0.79381	-0.00165	0.20784
5.52	0.0443	0.0443	0.9114		5.52	0.98063	0.03346	-0.01409		5.52	0.78791	0.00802	0.20407
5.53	0.04665	0.04665	0.9067		5.53	1.00474	0.02927	-0.03401		5.53	0.78181	0.02191	0.19628
5.54	0.0479	0.0479	0.9042		5.54	0.99675	0.03415	-0.0309		5.54	0.80697	0.01414	0.17889
5.55	0.04782	0.04782	0.90436		5.55	0.95475	0.04671	-0.00146		5.55	0.8114	0.00014	0.18846
5.56	0.04666	0.04666	0.90668		5.56	0.94262	0.03907	0.01831		5.56	0.79331	0.00702	0.19967
5.57	0.04715	0.04715	0.9057		5.57	0.93578	0.04923	0.01499		5.57	0.80746	0.01159	0.18095
5.58	0.03759	0.03759	0.92482		5.58	0.90742	0.01996	0.07262		5.58	0.80332	0.01779	0.17889
5.59	0.0474	0.0474	0.9052		5.59	0.93292	0.01448	0.0526		5.59	0.79873	0.01155	0.18972
5.6	0.05538	0.05538	0.88924		5.6	0.95172	0.03656	0.01172		5.6	0.81621	0.00827	0.17552
5.61	0.04859	0.04859	0.90282		5.61	0.96829	0.06313	-0.03142		5.61	0.81318	-0.0048	0.19162
5.62	0.04016	0.04016	0.91968		5.62	0.97315	0.0431	-0.01625		5.62	0.79567	0.00582	0.19851
5.63	0.03461	0.03461	0.93078		5.63	0.99281	0.01648	-0.00929		5.63	0.78008	0.01383	0.20609
5.64	0.04164	0.04164	0.91672		5.64	0.95082	0.01548	0.0337		5.64	0.79932	0.01168	0.189
5.65	0.05044	0.05044	0.89912		5.65	0.94783	0.03259	0.01958		5.65	0.80672	0.00318	0.1901
5.66	0.04201	0.04201	0.91598		5.66	0.985	0.04977	-0.03477		5.66	0.7941	0.01258	0.19332
5.67	0.04867	0.04867	0.90266		5.67	0.92821	-0.00299	0.07478		5.67	0.77957	0.0112	0.20923
5.68	0.04685	0.04685	0.9063		5.68	0.90113	-0.00039	0.09926		5.68	0.78551	0.01234	0.20215
5.69	0.04549	0.04549	0.90902		5.69	0.96365	0.0687	-0.03235		5.69	0.77114	0.01754	0.21132
5.7	0.04905	0.04905	0.9019		5.7	0.96679	0.09	-0.05679		5.7	0.74007	0.00499	0.25494
5.71	0.05717	0.05717	0.88566		5.71	0.90091	0.07985	0.01924		5.71	0.7313	-0.01101	0.27971
5.72	0.05445	0.05445	0.8911		5.72	0.91337	0.041	0.04563		5.72	0.71561	-0.01349	0.29788
5.73	0.04403	0.04403	0.91194		5.73	0.93228	0.01616	0.05156		5.73	0.72342	-0.00907	0.28565
5.74	0.04376	0.04376	0.91248		5.74	0.94792	0.0268	0.02528		5.74	0.74729	0.0158	0.23691
5.75	0.02964	0.02964	0.94072		5.75	0.93763	0.04358	0.01879		5.75	0.74082	0.02214	0.23704
5.76	0.03029	0.03029	0.93942		5.76	0.94046	0.04107	0.01847		5.76	0.77026	0.01785	0.21189
5.77	0.04374	0.04374	0.91252		5.77	0.91249	0.02378	0.06373		5.77	0.76348	0.01825	0.21827
5.78	0.04869	0.04869	0.90262		5.78	0.89966	0.02907	0.07127		5.78	0.73319	0.01911	0.2477
5.79	0.04409	0.04409	0.91182		5.79	0.94246	-0.00379	0.06133		5.79	0.73617	0.01682	0.24701
5.8	0.04817	0.04817	0.90366		5.8	0.94485	0.01	0.04515		5.8	0.75037	0.01922	0.23041
5.81	0.05096	0.05096	0.89808		5.81	0.92226	0.0134	0.06434		5.81	0.7348	0.00269	0.26251
5.82	0.04436	0.04436	0.91128		5.82	0.87329	-0.00652	0.13323		5.82	0.68112	0.00733	0.31155
5.83	0.06599	0.06599	0.86802		5.83	0.86736	0.04456	0.08808		5.83	0.71328	0.00818	0.27854
5.84	0.07354	0.07354	0.85292		5.84	0.90909	0.05496	0.03595		5.84	0.75742	0.01255	0.23003
5.85	0.05803	0.05803	0.88394		5.85	0.93219	0.07776	-0.00995		5.85	0.75784	0.01722	0.22494
5.86	0.056	0.056	0.888		5.86	0.93576	0.0213	0.04294		5.86	0.74028	0.01739	0.24233
5.87	0.06701	0.06701	0.86598		5.87	0.92027	-0.07064	0.15037		5.87	0.69867	0.01078	0.29055
5.88	0.05878	0.05878	0.88244		5.88	0.97113	0.05118	-0.02231		5.88	0.68788	0.01746	0.29466
5.89	0.04003	0.04003	0.91994		5.89	1.01603	0.14053	-0.15656		5.89	0.67689	0.02858	0.29453
5.9	0.02993	0.02993	0.94014		5.9	0.97683	0.02552	-0.00235		5.9	0.65636	0.02265	0.32099
5.91	0.02568	0.02568	0.94864		5.91	0.94557	0.00285	0.05158		5.91	0.6457	-0.00055	0.35485
5.92	0.03357	0.03357	0.93286		5.92	0.95921	-0.00653	0.04732		5.92	0.6391	-0.00433	0.36523
5.93	0.0485	0.0485	0.903		5.93	0.94271	0.1286	-0.07131		5.93	0.65762	-0.00172	0.3441
5.94	0.05407	0.05407	0.89186		5.94	0.88626	0.1515	-0.03776		5.94	0.67781	0.00372	0.31847
5.95	0.04367	0.04367	0.91266		5.95	0.92441	0.02816	0.04743		5.95	0.64482	0.00478	0.3504
5.96	0.03681	0.03681	0.92638		5.96	0.88735	0.01024	0.10241		5.96	0.62777	0.01504	0.35719
5.97	0.05103	0.05103	0.89794		5.97	0.87159	-0.01209	0.1405		5.97	0.66013	0.01879	0.32108
5.98	0.05403	0.05403	0.89194		5.98	0.90986	-0.05048	0.14062		5.98	0.66211	0.00919	0.3287
5.99	0.05425	0.05425	0.8915		5.99	0.8994	-0.02245	0.12305		5.99	0.62206	0.02367	0.35427
6	0.057	0.057	0.886		6	0.90356	0.03853	0.05791		6	0.57854	0.02278	0.39868
6.01	0.04023	0.04023	0.91954		6.01	0.90213	0.02597	0.0719		6.01	0.57994	0.02568	0.39438
6.02	0.02332	0.02332	0.95336		6.02	0.9287	0.00287	0.06843		6.02	0.59729	0.02625	0.37646
6.03	0.02696	0.02696	0.94608		6.03	0.91831	0.04873	0.03296		6.03	0.60196	0.01606	0.38198
6.04	0.02837	0.02837	0.94326		6.04	0.89079	0.09248	0.01673		6.04	0.59735	0.01044	0.39221
6.05	0.02095	0.02095	0.9581		6.05	0.87908	0.10216	0.01876		6.05	0.61195	0.00948	0.37857
6.06	0.04536	0.04536	0.90928		6.06	0.92176	0.09425	-0.01601		6.06	0.59862	0.01694	0.38444
6.07	0.06881	0.06881	0.86238		6.07	0.96799	0.07435	-0.04234		6.07	0.61214	0.03165	0.35621
6.08	0.06275	0.06275	0.8745		6.08	0.97903	0.01494	0.00603		6.08	0.62486	0.01603	0.35911
6.09	0.06113	0.06113	0.87774		6.09	0.96459	-0.00658	0.04199		6.09	0.59303	0.00546	0.40151
6.1	0.06843	0.06843	0.86314		6.1	0.94895	0.01445	0.0366		6.1	0.58715	0.01681	0.39604
6.11	0.07261	0.07261	0.85478		6.11	0.9021	0.0302	0.0677		6.11	0.57362	0.01811	0.40827
6.12	0.0631	0.0631	0.8738		6.12	0.89795	0.02039	0.08166		6.12	0.5748	0.007	0.4182
6.13	0.05176	0.05176	0.89648		6.13	0.95023	0.02513	0.02464		6.13	0.60212	-0.00074	0.39862
6.14	0.05658	0.05658	0.88684		6.14	0.97602	0.07653	-0.05255		6.14	0.59649	-0.00088	0.40439
6.15	0.06256	0.06256	0.87488		6.15	0.96766	0.08995	-0.05761		6.15	0.58398	0.01537	0.40065
6.16	0.0539	0.0539	0.8922		6.16	0.99787	0.06882	-0.06669		6.16	0.60348	0.02758	0.36894
6.17	0.05929	0.05929	0.88142		6.17	0.97878	0.05494	-0.03372		6.17	0.61451	0.03239	0.3531
6.18	0.06138	0.06138	0.87724		6.18	0.94583	0.03477	0.0194		6.18	0.62494	0.01821	0.35685
6.19	0.05806	0.05806	0.88388		6.19	0.9901	0.01402	-0.00412		6.19	0.62001	0.00851	0.37148
6.2	0.06299	0.06299	0.87402		6.2	1.01007	0.00302	-0.01309		6.2	0.58827	0.01332	0.39841
6.21	0.05851	0.05851	0.88298		6.21	0.98625	0.03849	-0.02474		6.21	0.57182	0.00878	0.4194
6.22	0.05333	0.05333	0.89334		6.22	0.97065	0.06528	-0.03593		6.22	0.59511	0.01291	0.39198
6.23	0.04757	0.04757	0.90486		6.23	0.99621	0.08159	-0.0778		6.23	0.60885	0.01495	0.3762
6.24	0.04385	0.04385	0.9123		6.24	1.0092	0.07511	-0.08431		6.24	0.60363	0.00976	0.38661
6.25	0.05323	0.05323	0.89354		6.25	1.00797	0.03748	-0.04545		6.25	0.62995	0.01348	0.35657
6.26	0.0541	0.0541	0.8918		6.26	1.00435	0.00563	-0.00998		6.26	0.63918	0.02429	0.33653
6.27	0.04923	0.04923	0.90154		6.27	0.98451	0.00264	0.01285		6.27	0.62478	0.01526	0.35996
6.28	0.0524	0.0524	0.8952		6.28	0.97791	0.03015	-0.00806		6.28	0.62072	-0.0039	0.38318
6.29	0.05153	0.05153	0.89694		6.29	0.97569	0.08046	-0.05615		6.29	0.63585	-0.01272	0.37687
6.3	0.04124	0.04124	0.91752		6.3	0.94382	0.07063	-0.01445		6.3	0.65205	-0.00688	0.35483
6.31	0.04169	0.04169	0.91662		6.31	0.93887	0.02533	0.0358		6.31	0.64869	-0.00084	0.35215
6.32	0.05271	0.05271	0.89458		6.32	0.99843	0.02384	-0.02227		6.32	0.65634	0.00617	0.33749
6.33	0.058	0.058	0.884		6.33	1.03737	0.03097	-0.06834		6.33	0.6595	0.01239	0.32811
6.34	0.05774	0.05774	0.88452		6.34	1.00033	0.03192	-0.03225		6.34	0.64022	0.0297	0.33008
6.35	0.05086	0.05086	0.89828		6.35	0.94345	0.03002	0.02653		6.35	0.61306	0.04849	0.33845
6.36	0.05636	0.05636	0.88728		6.36	0.92484	0.02507	0.05009		6.36	0.61426	0.04132	0.34442
6.37	0.07162	0.07162	0.85676		6.37	0.92234	0.04339	0.03427		6.37	0.6374	0.01202	0.35058
6.38	0.07265	0.07265	0.8547		6.38	0.95124	0.05302	-0.00426		6.38	0.65572	-0.00703	0.35131
6.39	0.06372	0.06372	0.87256		6.39	0.9516	0.02818	0.02022		6.39	0.66911	0.00823	0.32266
6.4	0.05766	0.05766	0.88468		6.4	0.90737	-0.00557	0.0982		6.4	0.68476	0.0328	0.28244
6.41	0.04676	0.04676	0.90648		6.41	0.79316	-0.05344	0.26028		6.41	0.68975	0.05381	0.25644
6.42	0.04122	0.04122	0.91756		6.42	0.72724	-0.05966	0.33242		6.42	0.68545	0.05327	0.26128
6.43	0.05388	0.05388	0.89224		6.43	0.80856	0.00457	0.18687		6.43	0.68757	0.0233	0.28913
6.44	0.05996	0.05996	0.88008		6.44	0.86019	0.08857	0.05124		6.44	0.68385	0.01021	0.30594
6.45	0.05234	0.05234	0.89532		6.45	0.89218	0.11837	-0.01055		6.45	0.68525	0.00754	0.30721
6.46	0.04012	0.04012	0.91976		6.46	0.94315	0.07842	-0.02157		6.46	0.69574	0.009	0.29526
6.47	0.03703	0.03703	0.92594		6.47	0.93329	0.02363	0.04308		6.47	0.70961	0.01832	0.27207
6.48	0.03852	0.03852	0.92296		6.48	0.831	0.00992	0.15908		6.48	0.73799	0.02114	0.24087
6.49	0.04536	0.04536	0.90928		6.49	0.74743	0.04968	0.20289		6.49	0.75385	-0.02942	0.27557
6.5	0.05296	0.05296	0.89408		6.5	0.7755	0.09943	0.12507		6.5	0.73084	-0.02954	0.2987
6.51	0.05775	0.05775	0.8845		6.51	0.84554	0.10105	0.05341		6.51	0.73663	0.02308	0.24029
6.52	0.06811	0.06811	0.86378		6.52	0.8916	0.05622	0.05218		6.52	0.77784	0.03897	0.18319
6.53	0.07849	0.07849	0.84302		6.53	0.90972	0.00332	0.08696		6.53	0.79026	0.03518	0.17456
6.54	0.08121	0.08121	0.83758		6.54	0.85294	-0.03086	0.17792		6.54	0.76944	0.03888	0.19168
6.55	0.07284	0.07284	0.85432		6.55	0.81342	-0.02285	0.20943		6.55	0.71686	0.03472	0.24842
6.56	0.05852	0.05852	0.88296		6.56	0.83669	0.04695	0.11636		6.56	0.67187	0.00881	0.31932
6.57	0.04407	0.04407	0.91186		6.57	0.81865	0.13434	0.04701		6.57	0.69745	-0.01881	0.32136
6.58	0.05023	0.05023	0.89954		6.58	0.79034	0.14661	0.06305		6.58	0.76108	-0.02426	0.26318
6.59	0.07307	0.07307	0.85386		6.59	0.80737	0.06013	0.1325		6.59	0.78312	-0.00364	0.22052
6.6	0.07546	0.07546	0.84908		6.6	0.86995	-0.03669	0.16674		6.6	0.76738	0.02656	0.20606
6.61	0.06436	0.06436	0.87128		6.61	0.89153	-0.06187	0.17034		6.61	0.77355	0.03174	0.19471
6.62	0.04594	0.04594	0.90812		6.62	0.83585	-0.02968	0.19383		6.62	0.78723	0.02206	0.19071
6.63	0.01698	0.01698	0.96604		6.63	0.78538	-0.04634	0.26096		6.63	0.76911	0.02347	0.20742
6.64	0.02085	0.02085	0.9583		6.64	0.88232	-0.03352	0.1512		6.64	0.72453	0.01909	0.25638
6.65	0.04581	0.04581	0.90838		6.65	0.96865	0.00898	0.02237		6.65	0.70895	0.00871	0.28234
6.66	0.05569	0.05569	0.88862		6.66	0.93718	0.03235	0.03047		6.66	0.71922	0.01197	0.26881
6.67	0.06602	0.06602	0.86796		6.67	0.90866	0.03135	0.05999		6.67	0.7405	0.02323	0.23627
6.68	0.07056	0.07056	0.85888		6.68	0.92254	0.03355	0.04391		6.68	0.7585	0.03115	0.21035
6.69	0.07033	0.07033	0.85934		6.69	0.94594	0.06023	-0.00617		6.69	0.7783	0.03071	0.19099
6.7	0.08622	0.08622	0.82756		6.7	0.95887	0.08333	-0.0422		6.7	0.78959	0.0243	0.18611
6.71	0.09862	0.09862	0.80276		6.71	0.95358	0.07565	-0.02923		6.71	0.77851	0.01537	0.20612
6.72	0.08525	0.08525	0.8295		6.72	0.95115	0.03631	0.01254		6.72	0.77759	0.00951	0.2129
6.73	0.06597	0.06597	0.86806		6.73	0.96612	-0.0061	0.03998		6.73	0.77345	0.01222	0.21433
6.74	0.05434	0.05434	0.89132		6.74	0.97687	-0.01549	0.03862		6.74	0.74651	0.01586	0.23763
6.75	0.04884	0.04884	0.90232		6.75	0.95546	0.02673	0.01781		6.75	0.73469	0.01506	0.25025
6.76	0.04776	0.04776	0.90448		6.76	0.91839	0.06569	0.01592		6.76	0.75157	0.00692	0.24151
6.77	0.05443	0.05443	0.89114		6.77	0.88591	0.03513	0.07896		6.77	0.75927	0.00117	0.23956
6.78	0.05821	0.05821	0.88358		6.78	0.86922	0.00163	0.12915		6.78	0.74491	0.0042	0.25089
6.79	0.04677	0.04677	0.90646		6.79	0.90294	0.00917	0.08789		6.79	0.73669	0.01128	0.25203
6.8	0.04147	0.04147	0.91706		6.8	0.9677	0.01891	0.01339		6.8	0.73269	0.01572	0.25159
6.81	0.04412	0.04412	0.91176		6.81	0.98711	0.01927	-0.00638		6.81	0.70565	0.0076	0.28675
6.82	0.04325	0.04325	0.9135		6.82	0.95758	0.04012	0.0023		6.82	0.66649	-0.01118	0.34469
6.83	0.04714	0.04714	0.90572		6.83	0.9436	0.08258	-0.02618		6.83	0.65533	-0.02696	0.37163
6.84	0.05283	0.05283	0.89434		6.84	0.9451	0.07498	-0.02008		6.84	0.67159	-0.01883	0.34724
6.85	0.04941	0.04941	0.90118		6.85	0.89421	0.02327	0.08252		6.85	0.70664	0.01404	0.27932
6.86	0.04473	0.04473	0.91054		6.86	0.80913	0.01292	0.17795		6.86	0.75774	0.0558	0.18646
6.87	0.05453	0.05453	0.89094		6.87	0.81051	0.04843	0.14106		6.87	0.75004	0.04156	0.2084
6.88	0.0625	0.0625	0.875		6.88	0.88074	0.03808	0.08118		6.88	0.72622	0.00173	0.27205
6.89	0.06105	0.06105	0.8779		6.89	0.93654	0.00952	0.05394		6.89	0.72667	-0.00542	0.27875
6.9	0.05497	0.05497	0.89006		6.9	0.98126	0.01523	0.00351		6.9	0.7137	0.01235	0.27395
6.91	0.04968	0.04968	0.90064		6.91	1.01938	0.04524	-0.06462		6.91	0.7054	0.02701	0.26759
6.92	0.05	0.05	0.9		6.92	1.02074	0.02714	-0.04788		6.92	0.71358	0.03076	0.25566
6.93	0.05371	0.05371	0.89258		6.93	0.98385	-0.00356	0.01971		6.93	0.72429	0.02608	0.24963
6.94	0.05646	0.05646	0.88708		6.94	0.97049	0.00028	0.02923		6.94	0.72316	0.0203	0.25654
6.95	0.05701	0.05701	0.88598		6.95	0.98018	-0.00511	0.02493		6.95	0.69735	0.02084	0.28181
6.96	0.05677	0.05677	0.88646		6.96	0.9575	-0.03453	0.07703		6.96	0.67251	0.02088	0.30661
6.97	0.05697	0.05697	0.88606		6.97	0.94342	-0.02697	0.08355		6.97	0.68056	0.01945	0.29999
6.98	0.05523	0.05523	0.88954		6.98	0.95197	0.01206	0.03597		6.98	0.69443	0.01903	0.28654
6.99	0.04643	0.04643	0.90714		6.99	0.95971	0.04647	-0.00618		6.99	0.68985	0.01748	0.29267
7	0.03561	0.03561	0.92878		7	0.99743	0.07966	-0.07709		7	0.68126	0.01617	0.30257
7.01	0.03677	0.03677	0.92646		7.01	1.02413	0.09987	-0.124		7.01	0.68723	0.01339	0.29938
7.02	0.04573	0.04573	0.90854		7.02	1.00117	0.07725	-0.07842		7.02	0.69677	0.00996	0.29327
7.03	0.04894	0.04894	0.90212		7.03	0.98964	0.02837	-0.01801		7.03	0.69594	0.0138	0.29026
7.04	0.05079	0.05079	0.89842		7.04	1.01643	0.00412	-0.02055		7.04	0.68757	0.01509	0.29734
7.05	0.05847	0.05847	0.88306		7.05	1.04183	0.02077	-0.0626		7.05	0.67371	0.0102	0.31609
7.06	0.06068	0.06068	0.87864		7.06	1.03697	0.0506	-0.08757		7.06	0.66564	0.00928	0.32508
7.07	0.0531	0.0531	0.8938		7.07	0.99928	0.06852	-0.0678		7.07	0.67097	0.01485	0.31418
7.08	0.04528	0.04528	0.90944		7.08	0.95479	0.06218	-0.01697		7.08	0.6773	0.02041	0.30229
7.09	0.04521	0.04521	0.90958		7.09	0.94663	0.03606	0.01731		7.09	0.6684	0.01388	0.31772
7.1	0.05079	0.05079	0.89842		7.1	0.97189	0.02081	0.0073		7.1	0.64665	0.00271	0.35064
7.11	0.05436	0.05436	0.89128		7.11	0.97847	0.05651	-0.03498		7.11	0.6325	0.00543	0.36207
7.12	0.0542	0.0542	0.8916		7.12	0.9557	0.10252	-0.05822		7.12	0.63705	0.02127	0.34168
7.13	0.05557	0.05557	0.88886		7.13	0.94767	0.08066	-0.02833		7.13	0.64022	0.02632	0.33346
7.14	0.05753	0.05753	0.88494		7.14	0.95206	0.0266	0.02134		7.14	0.63095	0.02094	0.34811
7.15	0.05252	0.05252	0.89496		7.15	0.92673	-0.02292	0.09619		7.15	0.63071	0.02082	0.34847
7.16	0.04493	0.04493	0.91014		7.16	0.89694	-0.02445	0.12751		7.16	0.6429	0.02461	0.33249
7.17	0.04626	0.04626	0.90748		7.17	0.91543	0.03498	0.04959		7.17	0.65215	0.025	0.32285
7.18	0.05182	0.05182	0.89636		7.18	0.96266	0.10613	-0.06879		7.18	0.66159	0.02398	0.31443
7.19	0.05445	0.05445	0.8911		7.19	0.99302	0.13614	-0.12916		7.19	0.67494	0.0201	0.30496
7.2	0.05459	0.05459	0.89082		7.2	0.99656	0.11937	-0.11593		7.2	0.68902	0.01563	0.29535
7.21	0.05233	0.05233	0.89534		7.21	0.99502	0.07038	-0.0654		7.21	0.69968	0.02264	0.27768
7.22	0.0484	0.0484	0.9032		7.22	0.98912	0.02575	-0.01487		7.22	0.70327	0.03404	0.26269
7.23	0.04596	0.04596	0.90808		7.23	0.96022	0.01351	0.02627		7.23	0.69673	0.03583	0.26744
7.24	0.04955	0.04955	0.9009		7.24	0.93889	0.0231	0.03801		7.24	0.68558	0.02881	0.28561
7.25	0.06155	0.06155	0.8769		7.25	0.95043	0.02134	0.02823		7.25	0.67686	0.01943	0.30371
7.26	0.0751	0.0751	0.8498		7.26	0.96155	0.01243	0.02602		7.26	0.65946	0.01167	0.32887
7.27	0.07709	0.07709	0.84582		7.27	0.94184	0.0561	0.00206		7.27	0.63355	0.00963	0.35682
7.28	0.06214	0.06214	0.87572		7.28	0.90957	0.12369	-0.03326		7.28	0.62489	0.00542	0.36969
7.29	0.04386	0.04386	0.91228		7.29	0.89372	0.12665	-0.02037		7.29	0.6418	-0.00246	0.36066
7.3	0.04159	0.04159	0.91682		7.3	0.89862	0.08179	0.01959		7.3	0.67062	0.00198	0.3274
7.31	0.05329	0.05329	0.89342		7.31	0.93183	0.03547	0.0327		7.31	0.69846	0.01744	0.2841
7.32	0.05947	0.05947	0.88106		7.32	0.97217	0.01649	0.01134		7.32	0.71153	0.02325	0.26522
7.33	0.05503	0.05503	0.88994		7.33	0.97884	0.00856	0.0126		7.33	0.70021	0.01385	0.28594
7.34	0.04432	0.04432	0.91136		7.34	0.96415	-0.0022	0.03805		7.34	0.67445	0.0088	0.31675
7.35	0.02927	0.02927	0.94146		7.35	0.96239	0.00065	0.03696		7.35	0.65584	0.01125	0.33291
7.36	0.02048	0.02048	0.95904		7.36	0.97165	0.01986	0.00849		7.36	0.64935	0.01379	0.33686
7.37	0.02645	0.02645	0.9471		7.37	0.96784	0.03398	-0.00182		7.37	0.65005	0.01096	0.33899
7.38	0.0358	0.0358	0.9284		7.38	0.94858	0.03449	0.01693		7.38	0.66034	0.00454	0.33512
7.39	0.03377	0.03377	0.93246		7.39	0.93748	0.03621	0.02631		7.39	0.68027	0.00209	0.31764
7.4	0.02533	0.02533	0.94934		7.4	0.94573	0.05288	0.00139		7.4	0.69669	0.00947	0.29384
7.41	0.02309	0.02309	0.95382		7.41	0.96115	0.07609	-0.03724		7.41	0.69696	0.02276	0.28028
7.42	0.02565	0.02565	0.9487		7.42	0.98046	0.08227	-0.06273		7.42	0.68604	0.02818	0.28578
7.43	0.02631	0.02631	0.94738		7.43	1.00686	0.06515	-0.07201		7.43	0.68038	0.02087	0.29875
7.44	0.02709	0.02709	0.94582		7.44	1.02179	0.04538	-0.06717		7.44	0.6871	0.01175	0.30115
7.45	0.03003	0.03003	0.93994		7.45	1.00346	0.04112	-0.04458		7.45	0.69766	0.00802	0.29432
7.46	0.03352	0.03352	0.93296		7.46	0.96344	0.04854	-0.01198		7.46	0.70474	0.01236	0.2829
7.47	0.03739	0.03739	0.92522		7.47	0.95364	0.05568	-0.00932		7.47	0.70706	0.02656	0.26638
7.48	0.03737	0.03737	0.92526		7.48	0.98411	0.05885	-0.04296		7.48	0.70217	0.02445	0.27338
7.49	0.03596	0.03596	0.92808		7.49	1.00223	0.05892	-0.06115		7.49	0.69211	0.01608	0.29181
7.5	0.03955	0.03955	0.9209		7.5	0.99424	0.04813	-0.04237		7.5	0.68217	0.00986	0.30797
7.51	0.04523	0.04523	0.90954		7.51	0.98202	0.0367	-0.01872		7.51	0.67847	0.00849	0.31304
7.52	0.04815	0.04815	0.9037		7.52	0.97664	0.02255	0.00081		7.52	0.68619	0.01006	0.30375
7.53	0.04859	0.04859	0.90282		7.53	0.9703	0.00169	0.02801		7.53	0.69916	0.01202	0.28882
7.54	0.0488	0.0488	0.9024		7.54	0.95824	-0.008	0.04976		7.54	0.70451	0.00917	0.28632
7.55	0.04969	0.04969	0.90062		7.55	0.94858	0.00455	0.04687		7.55	0.70016	3e-05	0.29981
7.56	0.05073	0.05073	0.89854		7.56	0.95172	0.01444	0.03384		7.56	0.69778	-0.00383	0.30605
7.57	0.04837	0.04837	0.90326		7.57	0.97068	0.00286	0.02646		7.57	0.70385	0.00933	0.28682
7.58	0.03985	0.03985	0.9203		7.58	0.99552	-0.03465	0.03913		7.58	0.71884	0.01701	0.26415
7.59	0.03249	0.03249	0.93502		7.59	0.99282	-0.05496	0.06214		7.59	0.73948	0.00965	0.25087
7.6	0.03165	0.03165	0.9367		7.6	0.95786	-0.02799	0.07013		7.6	0.75172	0.00831	0.23997
7.61	0.03298	0.03298	0.93404		7.61	0.93384	0.01791	0.04825		7.61	0.75645	0.0157	0.22785
7.62	0.03397	0.03397	0.93206		7.62	0.94014	0.0461	0.01376		7.62	0.75665	0.02018	0.22317
7.63	0.03542	0.03542	0.92916		7.63	0.96104	0.05143	-0.01247		7.63	0.74883	0.01535	0.23582
7.64	0.03755	0.03755	0.9249		7.64	0.97874	0.0517	-0.03044		7.64	0.74053	0.00688	0.25259
7.65	0.03927	0.03927	0.92146		7.65	0.99256	0.05745	-0.05001		7.65	0.74632	0.00253	0.25115
7.66	0.04045	0.04045	0.9191		7.66	1.01266	0.05948	-0.07214		7.66	0.76657	0.00177	0.23166
7.67	0.04307	0.04307	0.91386		7.67	1.04321	0.05484	-0.09805		7.67	0.77968	0.00104	0.21928
7.68	0.04872	0.04872	0.90256		7.68	1.07147	0.06428	-0.13575		7.68	0.77988	-0.00075	0.22087
7.69	0.05682	0.05682	0.88636		7.69	1.06955	0.07954	-0.14909		7.69	0.77749	0.00042	0.22209
7.7	0.06339	0.06339	0.87322		7.7	1.02289	0.06726	-0.09015		7.7	0.77548	0.0038	0.22072
7.71	0.06511	0.06511	0.86978		7.71	0.95956	0.03386	0.00658		7.71	0.7728	0.0092	0.218
7.72	0.06151	0.06151	0.87698		7.72	0.92372	-0.00011	0.07639		7.72	0.76444	0.01276	0.2228
7.73	0.05425	0.05425	0.8915		7.73	0.93343	-0.01826	0.08483		7.73	0.75153	0.01012	0.23835
7.74	0.04631	0.04631	0.90738		7.74	0.96591	-0.0145	0.04859		7.74	0.74369	0.0026	0.25371
7.75	0.04196	0.04196	0.91608		7.75	0.98685	0.01094	0.00221		7.75	0.74653	0.00101	0.25246
7.76	0.04384	0.04384	0.91232		7.76	1.00212	0.04964	-0.05176		7.76	0.74526	0.01057	0.24417
7.77	0.04809	0.04809	0.90382		7.77	1.01934	0.07747	-0.09681		7.77	0.74747	0.01709	0.23544
7.78	0.05155	0.05155	0.8969		7.78	1.02779	0.08423	-0.11202		7.78	0.76608	0.0146	0.21932
7.79	0.05195	0.05195	0.8961		7.79	1.02314	0.07358	-0.09672		7.79	0.78807	0.00613	0.2058
7.8	0.04796	0.04796	0.90408		7.8	1.01332	0.05226	-0.06558		7.8	0.79568	-0.00079	0.20511
7.81	0.04041	0.04041	0.91918		7.81	1.01367	0.02457	-0.03824		7.81	0.78427	0.00033	0.2154
7.82	0.034	0.034	0.932		7.82	1.0325	-0.0062	-0.0263		7.82	0.76884	0.00991	0.22125
7.83	0.03188	0.03188	0.93624		7.83	1.03585	-0.02753	-0.00832		7.83	0.75798	0.02043	0.22159
7.84	0.03296	0.03296	0.93408		7.84	0.99124	-0.04018	0.04894		7.84	0.75629	0.02116	0.22255
7.85	0.03937	0.03937	0.92126		7.85	0.93179	-0.04512	0.11333		7.85	0.76688	0.01379	0.21933
7.86	0.05239	0.05239	0.89522		7.86	0.89292	-0.03934	0.14642		7.86	0.78415	0.00817	0.20768
7.87	0.06843	0.06843	0.86314		7.87	0.89026	-0.0158	0.12554		7.87	0.79994	0.01198	0.18808
7.88	0.07873	0.07873	0.84254		7.88	0.91409	0.03047	0.05544		7.88	0.80938	0.02342	0.1672
7.89	0.07771	0.07771	0.84458		7.89	0.95164	0.07843	-0.03007		7.89	0.81228	0.03115	0.15657
7.9	0.07142	0.07142	0.85716		7.9	0.97499	0.08376	-0.05875		7.9	0.79836	0.03232	0.16932
7.91	0.0654	0.0654	0.8692		7.91	0.96627	0.05221	-0.01848		7.91	0.77206	0.02967	0.19827
7.92	0.06186	0.06186	0.87628		7.92	0.94628	0.03067	0.02305		7.92	0.74668	0.02534	0.22798
7.93	0.06057	0.06057	0.87886		7.93	0.94333	0.04535	0.01132		7.93	0.73474	0.01991	0.24535
7.94	0.05958	0.05958	0.88084		7.94	0.96842	0.06901	-0.03743		7.94	0.7417	0.01258	0.24572
7.95	0.05533	0.05533	0.88934		7.95	0.9899	0.04895	-0.03885		7.95	0.76524	0.00482	0.22994
7.96	0.05119	0.05119	0.89762		7.96	1.00262	0.00463	-0.00725		7.96	0.78462	0.00544	0.20994
7.97	0.05015	0.05015	0.8997		7.97	1.0278	-0.01364	-0.01416		7.97	0.78709	0.01741	0.1955
7.98	0.04963	0.04963	0.90074		7.98	1.06697	0.01448	-0.08145		7.98	0.77795	0.03435	0.1877
7.99	0.04604	0.04604	0.90792		7.99	1.09604	0.06992	-0.16596		7.99	0.76894	0.04556	0.1855
8	0.0417	0.0417	0.9166		8	1.06194	0.08795	-0.14989		8	0.76128	0.04323	0.19549
8.01	0.04745	0.04745	0.9051		8.01	0.97785	0.05645	-0.0343		8.01	0.75316	0.02987	0.21697
8.02	0.05965	0.05965	0.8807		8.02	0.91744	0.02298	0.05958		8.02	0.75524	0.0127	0.23206
8.03	0.06916	0.06916	0.86168		8.03	0.91053	0.00447	0.085		8.03	0.76607	-0.00046	0.23439
8.04	0.07019	0.07019	0.85962		8.04	0.9504	0.00292	0.04668		8.04	0.77851	-0.00421	0.2257
8.05	0.06626	0.06626	0.86748		8.05	0.99634	0.01356	-0.0099		8.05	0.78368	0.00183	0.21449
8.06	0.0654	0.0654	0.8692		8.06	1.01954	0.02721	-0.04675		8.06	0.77938	0.00489	0.21573
8.07	0.06417	0.06417	0.87166		8.07	1.03481	0.02815	-0.06296		8.07	0.76343	0.00375	0.23282
8.08	0.06085	0.06085	0.8783		8.08	1.04457	0.02187	-0.06644		8.08	0.74612	0.00612	0.24776
8.09	0.0557	0.0557	0.8886		8.09	1.04418	0.02422	-0.0684		8.09	0.73792	0.0165	0.24558
8.1	0.05171	0.05171	0.89658		8.1	1.02235	0.05711	-0.07946		8.1	0.74256	0.02829	0.22915
8.11	0.04895	0.04895	0.9021		8.11	0.99825	0.08678	-0.08503		8.11	0.74143	0.02715	0.23142
8.12	0.04701	0.04701	0.90598		8.12	0.99087	0.08016	-0.07103		8.12	0.73932	0.01878	0.2419
8.13	0.04684	0.04684	0.90632		8.13	0.99867	0.04671	-0.04538		8.13	0.74715	0.01226	0.24059
8.14	0.04896	0.04896	0.90208		8.14	1.01036	0.01055	-0.02091		8.14	0.76999	0.01515	0.21486
8.15	0.05097	0.05097	0.89806		8.15	1.00915	-0.01134	0.00219		8.15	0.78801	0.02675	0.18524
8.16	0.04984	0.04984	0.90032		8.16	0.99779	-0.01604	0.01825		8.16	0.77485	0.03346	0.19169
8.17	0.04936	0.04936	0.90128		8.17	0.98184	-0.00249	0.02065		8.17	0.74651	0.02797	0.22552
8.18	0.05083	0.05083	0.89834		8.18	0.96881	0.02154	0.00965		8.18	0.72084	0.01384	0.26532
8.19	0.05276	0.05276	0.89448		8.19	0.9677	0.04098	-0.00868		8.19	0.71385	0.004	0.28215
8.2	0.05005	0.05005	0.8999		8.2	0.99186	0.04467	-0.03653		8.2	0.72135	0.00988	0.26877
8.21	0.04552	0.04552	0.90896		8.21	1.01634	0.05807	-0.07441		8.21	0.73421	0.02017	0.24562
8.22	0.04221	0.04221	0.91558		8.22	1.01758	0.08185	-0.09943		8.22	0.74662	0.02777	0.22561
8.23	0.04287	0.04287	0.91426		8.23	0.98547	0.10857	-0.09404		8.23	0.75444	0.02845	0.21711
8.24	0.04811	0.04811	0.90378		8.24	0.96591	0.12712	-0.09303		8.24	0.75571	0.02597	0.21832
8.25	0.05726	0.05726	0.88548		8.25	0.98754	0.14848	-0.13602		8.25	0.75285	0.01995	0.2272
8.26	0.06666	0.06666	0.86668		8.26	1.02386	0.17138	-0.19524		8.26	0.74943	0.01168	0.23889
8.27	0.07297	0.07297	0.85406		8.27	1.04803	0.18999	-0.23802		8.27	0.74755	0.00354	0.24891
8.28	0.07366	0.07366	0.85268		8.28	1.0441	0.19122	-0.23532		8.28	0.74624	0.00017	0.25359
8.29	0.07224	0.07224	0.85552		8.29	1.03238	0.16862	-0.201		8.29	0.74271	0.00236	0.25493
8.3	0.0699	0.0699	0.8602		8.3	1.0185	0.12522	-0.14372		8.3	0.73773	0.00819	0.25408
8.31	0.06702	0.06702	0.86596		8.31	1.00878	0.07168	-0.08046		8.31	0.73118	0.01471	0.25411
8.32	0.06275	0.06275	0.8745		8.32	1.01354	0.03217	-0.04571		8.32	0.72076	0.017	0.26224
8.33	0.05807	0.05807	0.88386		8.33	1.01696	0.0082	-0.02516		8.33	0.71312	0.01539	0.27149
8.34	0.05407	0.05407	0.89186		8.34	1.00695	-0.00117	-0.00578		8.34	0.71601	0.01424	0.26975
8.35	0.05155	0.05155	0.8969		8.35	0.98411	0.00166	0.01423		8.35	0.73051	0.01581	0.25368
8.36	0.05124	0.05124	0.89752		8.36	0.97015	0.01265	0.0172		8.36	0.74751	0.01937	0.23312
8.37	0.05173	0.05173	0.89654		8.37	0.96636	0.0193	0.01434		8.37	0.75838	0.0223	0.21932
8.38	0.05193	0.05193	0.89614		8.38	0.97093	0.01977	0.0093		8.38	0.7656	0.02316	0.21124
8.39	0.05149	0.05149	0.89702		8.39	0.98433	0.01834	-0.00267		8.39	0.76971	0.02186	0.20843
8.4	0.05167	0.05167	0.89666		8.4	1.01543	0.03687	-0.0523		8.4	0.76472	0.02174	0.21354
8.41	0.05413	0.05413	0.89174		8.41	1.05143	0.05906	-0.11049		8.41	0.7514	0.02254	0.22606
8.42	0.05678	0.05678	0.88644		8.42	1.07832	0.07149	-0.14981		8.42	0.73719	0.01925	0.24356
8.43	0.05714	0.05714	0.88572		8.43	1.08287	0.0635	-0.14637		8.43	0.72949	0.0081	0.26241
8.44	0.05185	0.05185	0.8963		8.44	1.05336	0.03747	-0.09083		8.44	0.73121	-0.00488	0.27367
8.45	0.04698	0.04698	0.90604		8.45	1.00704	0.01571	-0.02275		8.45	0.7419	-0.0071	0.2652
8.46	0.04648	0.04648	0.90704		8.46	0.96152	0.00502	0.03346		8.46	0.75701	0.00146	0.24153
8.47	0.0544	0.0544	0.8912		8.47	0.9384	0.00727	0.05433		8.47	0.76935	0.01549	0.21516
8.48	0.06416	0.06416	0.87168		8.48	0.93265	-0.01006	0.07741		8.48	0.76705	0.02251	0.21044
8.49	0.07105	0.07105	0.8579		8.49	0.94072	-0.0233	0.08258		8.49	0.75957	0.02377	0.21666
8.5	0.07291	0.07291	0.85418		8.5	0.95982	-0.02188	0.06206		8.5	0.75399	0.02068	0.22533
8.51	0.07113	0.07113	0.85774		8.51	0.98899	-0.00996	0.02097		8.51	0.75941	0.0163	0.22429
8.52	0.06831	0.06831	0.86338		8.52	1.01118	-0.00432	-0.00686		8.52	0.76585	0.01391	0.22024
8.53	0.06554	0.06554	0.86892		8.53	1.01982	0.00414	-0.02396		8.53	0.76805	0.01324	0.21871
8.54	0.06368	0.06368	0.87264		8.54	1.01001	0.02905	-0.03906		8.54	0.76103	0.01324	0.22573
8.55	0.06048	0.06048	0.87904		8.55	0.99156	0.05537	-0.04693		8.55	0.74778	0.00781	0.24441
8.56	0.0544	0.0544	0.8912		8.56	0.97351	0.07302	-0.04653		8.56	0.73336	0.00211	0.26453
8.57	0.04585	0.04585	0.9083		8.57	0.96155	0.07626	-0.03781		8.57	0.72077	-0.00113	0.28036
8.58	0.03935	0.03935	0.9213		8.58	0.95924	0.06357	-0.02281		8.58	0.71127	-0.00024	0.28897
8.59	0.03828	0.03828	0.92344		8.59	0.96544	0.03662	-0.00206		8.59	0.70536	0.00167	0.29297
8.6	0.04191	0.04191	0.91618		8.6	0.97565	0.00757	0.01678		8.6	0.70503	0.00364	0.29133
8.61	0.04802	0.04802	0.90396		8.61	0.98307	-0.0038	0.02073		8.61	0.71357	0.00503	0.2814
8.62	0.05402	0.05402	0.89196		8.62	0.97652	-0.00549	0.02897		8.62	0.72467	0.00452	0.27081
8.63	0.05865	0.05865	0.8827		8.63	0.9641	-0.00526	0.04116		8.63	0.73029	0.00149	0.26822
8.64	0.06079	0.06079	0.87842		8.64	0.9534	-0.00935	0.05595		8.64	0.72452	-0.00408	0.27956
8.65	0.05954	0.05954	0.88092		8.65	0.95522	-0.0157	0.06048		8.65	0.71715	-0.00529	0.28814
8.66	0.05722	0.05722	0.88556		8.66	0.96447	-0.01809	0.05362		8.66	0.71398	-0.00224	0.28826
8.67	0.05529	0.05529	0.88942		8.67	0.97724	-0.01147	0.03423		8.67	0.71564	0.00354	0.28082
8.68	0.05607	0.05607	0.88786		8.68	0.98648	0.01568	-0.00216		8.68	0.71114	0.00427	0.28459
8.69	0.05665	0.05665	0.8867		8.69	0.97829	0.04955	-0.02784		8.69	0.70201	-0.00127	0.29926
8.7	0.0552	0.0552	0.8896		8.7	0.95414	0.08126	-0.0354		8.7	0.69033	-0.01059	0.32026
8.71	0.04836	0.04836	0.90328		8.71	0.92383	0.09499	-0.01882		8.71	0.68149	-0.0168	0.33531
8.72	0.03982	0.03982	0.92036		8.72	0.91102	0.10622	-0.01724		8.72	0.6718	-0.01515	0.34335
8.73	0.0327	0.0327	0.9346		8.73	0.91783	0.1121	-0.02993		8.73	0.66512	-0.00788	0.34276
8.74	0.03175	0.03175	0.9365		8.74	0.94299	0.10533	-0.04832		8.74	0.66857	0.00012	0.33131
8.75	0.03544	0.03544	0.92912		8.75	0.98105	0.07921	-0.06026		8.75	0.68413	0.00674	0.30913
8.76	0.0406	0.0406	0.9188		8.76	1.02433	0.05018	-0.07451		8.76	0.70216	0.01223	0.28561
8.77	0.04316	0.04316	0.91368		8.77	1.06487	0.03939	-0.10426		8.77	0.71011	0.01725	0.27264
8.78	0.04449	0.04449	0.91102		8.78	1.07037	0.06177	-0.13214		8.78	0.70564	0.01812	0.27624
8.79	0.04605	0.04605	0.9079		8.79	1.04592	0.09345	-0.13937		8.79	0.69428	0.0178	0.28792
8.8	0.04956	0.04956	0.90088		8.8	0.99553	0.10862	-0.10415		8.8	0.68211	0.01943	0.29846
8.81	0.0511	0.0511	0.8978		8.81	0.97622	0.09483	-0.07105		8.81	0.66992	0.02758	0.3025
8.82	0.04953	0.04953	0.90094		8.82	0.9866	0.06689	-0.05349		8.82	0.65935	0.03791	0.30274
8.83	0.04354	0.04354	0.91292		8.83	1.02751	0.03929	-0.0668		8.83	0.65205	0.04632	0.30163
8.84	0.03735	0.03735	0.9253		8.84	1.03608	0.0242	-0.06028		8.84	0.64852	0.04283	0.30865
8.85	0.03282	0.03282	0.93436		8.85	1.01156	0.01836	-0.02992		8.85	0.64686	0.03188	0.32126
8.86	0.03191	0.03191	0.93618		8.86	0.94954	0.01879	0.03167		8.86	0.64487	0.01743	0.3377
8.87	0.03525	0.03525	0.9295		8.87	0.91193	0.02429	0.06378		8.87	0.65044	0.01075	0.33881
8.88	0.04182	0.04182	0.91636		8.88	0.90485	0.03497	0.06018		8.88	0.66401	0.00698	0.32901
8.89	0.05095	0.05095	0.8981		8.89	0.9376	0.05157	0.01083		8.89	0.6874	0.00028	0.31232
8.9	0.055	0.055	0.89		8.9	0.9843	0.06609	-0.05039		8.9	0.69972	-0.00514	0.30542
8.91	0.05296	0.05296	0.89408		8.91	1.03418	0.07169	-0.10587		8.91	0.70334	-0.00719	0.30385
8.92	0.04264	0.04264	0.91472		8.92	1.07436	0.05741	-0.13177		8.92	0.7004	-0.00248	0.30208
8.93	0.03348	0.03348	0.93304		8.93	1.08707	0.0377	-0.12477		8.93	0.71175	0.00382	0.28443
8.94	0.02798	0.02798	0.94404		8.94	1.07588	0.01568	-0.09156		8.94	0.73301	0.01246	0.25453
8.95	0.03024	0.03024	0.93952		8.95	1.04649	-0.00441	-0.04208		8.95	0.75405	0.02634	0.21961
8.96	0.03702	0.03702	0.92596		8.96	1.03217	-0.02311	-0.00906		8.96	0.7598	0.04185	0.19835
8.97	0.04603	0.04603	0.90794		8.97	1.03893	-0.03768	-0.00125		8.97	0.75036	0.05425	0.19539
8.98	0.05142	0.05142	0.89716		8.98	1.07256	-0.04029	-0.03227		8.98	0.73411	0.04849	0.2174
8.99	0.05231	0.05231	0.89538		8.99	1.10184	-0.02706	-0.07478		8.99	0.71886	0.03232	0.24882
9	0.04889	0.04889	0.90222		9	1.11479	0.00269	-0.11748		9	0.70788	0.01024	0.28188
9.01	0.04712	0.04712	0.90576		9.01	1.09245	0.04479	-0.13724		9.01	0.70355	0.00386	0.29259
9.02	0.0466	0.0466	0.9068		9.02	1.05926	0.08493	-0.14419		9.02	0.70316	0.00369	0.29315
9.03	0.04755	0.04755	0.9049		9.03	1.02902	0.11363	-0.14265		9.03	0.70525	0.00549	0.28926
9.04	0.04294	0.04294	0.91412		9.04	1.02046	0.11511	-0.13557		9.04	0.70427	0.00445	0.29128
9.05	0.03464	0.03464	0.93072		9.05	1.02271	0.10342	-0.12613		9.05	0.69831	0.00345	0.29824
9.06	0.02376	0.02376	0.95248		9.06	1.02282	0.09287	-0.11569		9.06	0.68381	0.00631	0.30988
9.07	0.01759	0.01759	0.96482		9.07	1.02587	0.10449	-0.13036		9.07	0.66779	0.00718	0.32503
9.08	0.01713	0.01713	0.96574		9.08	1.03844	0.13236	-0.1708		9.08	0.65483	0.00726	0.33791
9.09	0.02415	0.02415	0.9517		9.09	1.08613	0.15834	-0.24447		9.09	0.6575	0.01141	0.33109
9.1	0.03322	0.03322	0.93356		9.1	1.13046	0.1515	-0.28196		9.1	0.67012	0.01985	0.31003
9.11	0.04207	0.04207	0.91586		9.11	1.15687	0.10145	-0.25832		9.11	0.69026	0.03209	0.27765
9.12	0.0454	0.0454	0.9092		9.12	1.13018	0.03082	-0.161		9.12	0.70195	0.03591	0.26214
9.13	0.04488	0.04488	0.91024		9.13	1.0866	-0.02339	-0.06321		9.13	0.70564	0.032	0.26236
9.14	0.04119	0.04119	0.91762		9.14	1.05754	-0.02044	-0.0371		9.14	0.699	0.01874	0.28226
9.15	0.03818	0.03818	0.92364		9.15	1.048	0.01601	-0.06401		9.15	0.69425	0.00795	0.2978
9.16	0.03615	0.03615	0.9277		9.16	1.05207	0.06709	-0.11916		9.16	0.69318	0.00082	0.306
9.17	0.03527	0.03527	0.92946		9.17	1.04786	0.07483	-0.12269		9.17	0.70136	-0.00133	0.29997
9.18	0.03481	0.03481	0.93038		9.18	1.04268	0.06368	-0.10636		9.18	0.70464	-0.00075	0.29611
9.19	0.03449	0.03449	0.93102		9.19	1.03794	0.03997	-0.07791		9.19	0.69715	0.0017	0.30115
9.2	0.03522	0.03522	0.92956		9.2	1.03212	0.03084	-0.06296		9.2	0.67397	0.00835	0.31768
9.21	0.03832	0.03832	0.92336		9.21	1.02602	0.0303	-0.05632		9.21	0.64628	0.01662	0.3371
9.22	0.04622	0.04622	0.90756		9.22	1.01886	0.0303	-0.04916		9.22	0.63065	0.02315	0.3462
9.23	0.05729	0.05729	0.88542		9.23	1.0225	0.03921	-0.06171		9.23	0.6259	0.02591	0.34819
9.24	0.07035	0.07035	0.8593		9.24	1.03829	0.05778	-0.09607		9.24	0.63102	0.02495	0.34403
9.25	0.07725	0.07725	0.8455		9.25	1.05793	0.08033	-0.13826		9.25	0.63008	0.0267	0.34322
9.26	0.07691	0.07691	0.84618		9.26	1.06718	0.10133	-0.16851		9.26	0.62841	0.02986	0.34173
9.27	0.06595	0.06595	0.8681		9.27	1.04776	0.11363	-0.16139		9.27	0.62859	0.03453	0.33688
9.28	0.05307	0.05307	0.89386		9.28	1.01399	0.12321	-0.1372		9.28	0.64014	0.03499	0.32487
9.29	0.04056	0.04056	0.91888		9.29	0.97266	0.12901	-0.10167		9.29	0.66316	0.03092	0.30592
9.3	0.03573	0.03573	0.92854		9.3	0.95801	0.12092	-0.07893		9.3	0.69114	0.02457	0.28429
9.31	0.03585	0.03585	0.9283		9.31	0.96397	0.09661	-0.06058		9.31	0.71584	0.02028	0.26388
9.32	0.03973	0.03973	0.92054		9.32	0.99286	0.04808	-0.04094		9.32	0.72778	0.02299	0.24923
9.33	0.04436	0.04436	0.91128		9.33	1.02059	0.00615	-0.02674		9.33	0.73188	0.0294	0.23872
9.34	0.04932	0.04932	0.90136		9.34	1.04206	-0.02231	-0.01975		9.34	0.72992	0.03835	0.23173
9.35	0.05575	0.05575	0.8885		9.35	1.04326	-0.01301	-0.03025		9.35	0.73329	0.0434	0.22331
9.36	0.06099	0.06099	0.87802		9.36	1.03346	0.01252	-0.04598		9.36	0.73585	0.04634	0.21781
9.37	0.06219	0.06219	0.87562		9.37	1.01781	0.03741	-0.05522		9.37	0.73287	0.04819	0.21894
9.38	0.05944	0.05944	0.88112		9.38	1.01331	0.04251	-0.05582		9.38	0.72171	0.04883	0.22946
9.39	0.05304	0.05304	0.89392		9.39	1.02335	0.02427	-0.04762		9.39	0.70238	0.04815	0.24947
9.4	0.04942	0.04942	0.90116		9.4	1.04133	0.00291	-0.04424		9.4	0.68707	0.04351	0.26942
9.41	0.0483	0.0483	0.9034		9.41	1.06198	-0.01462	-0.04736		9.41	0.67669	0.03636	0.28695
9.42	0.05112	0.05112	0.89776		9.42	1.07456	-0.01273	-0.06183		9.42	0.67568	0.02819	0.29613
9.43	0.05321	0.05321	0.89358		9.43	1.08567	0.00198	-0.08765		9.43	0.67851	0.02134	0.30015
9.44	0.05272	0.05272	0.89456		9.44	1.0973	0.02861	-0.12591		9.44	0.68334	0.01695	0.29971
9.45	0.05122	0.05122	0.89756		9.45	1.10311	0.06244	-0.16555		9.45	0.69098	0.01458	0.29444
9.46	0.04995	0.04995	0.9001		9.46	1.10187	0.09816	-0.20003		9.46	0.70186	0.01215	0.28599
9.47	0.0542	0.0542	0.8916		9.47	1.08644	0.11848	-0.20492		9.47	0.71905	-0.00151	0.28246
9.48	0.06057	0.06057	0.87886		9.48	1.06702	0.11824	-0.18526		9.48	0.73716	-0.01276	0.2756
9.49	0.06772	0.06772	0.86456		9.49	1.05054	0.08494	-0.13548		9.49	0.7518	-0.01044	0.25864
9.5	0.07006	0.07006	0.85988		9.5	1.04407	0.04936	-0.09343		9.5	0.76334	0.00214	0.23452
9.51	0.06642	0.06642	0.86716		9.51	1.04919	0.0178	-0.06699		9.51	0.7716	0.02431	0.20409
9.52	0.0609	0.0609	0.8782		9.52	1.05378	0.00773	-0.06151		9.52	0.77828	0.03153	0.19019
9.53	0.05509	0.05509	0.88982		9.53	1.05078	0.01056	-0.06134		9.53	0.78047	0.02803	0.1915
9.54	0.05464	0.05464	0.89072		9.54	1.01486	0.00551	-0.02037		9.54	0.76975	0.01983	0.21042
9.55	0.05555	0.05555	0.8889		9.55	0.96556	-0.00134	0.03578		9.55	0.7503	0.01173	0.23797
9.56	0.05601	0.05601	0.88798		9.56	0.90754	-0.01185	0.10431		9.56	0.7215	0.00792	0.27058
9.57	0.05315	0.05315	0.8937		9.57	0.88212	-0.00477	0.12265		9.57	0.69892	0.01121	0.28987
9.58	0.04634	0.04634	0.90732		9.58	0.898	0.02414	0.07786		9.58	0.68583	0.02235	0.29182
9.59	0.04379	0.04379	0.91242		9.59	0.93652	0.07082	-0.00734		9.59	0.68755	0.03317	0.27928
9.6	0.04568	0.04568	0.90864		9.6	0.98583	0.1269	-0.11273		9.6	0.70007	0.04182	0.25811
9.61	0.05519	0.05519	0.88962		9.61	1.00048	0.16414	-0.16462		9.61	0.71202	0.0393	0.24868
9.62	0.06766	0.06766	0.86468		9.62	0.99418	0.18299	-0.17717		9.62	0.7203	0.03146	0.24824
9.63	0.07906	0.07906	0.84188		9.63	0.96844	0.17356	-0.142		9.63	0.71719	0.02193	0.26088
9.64	0.08799	0.08799	0.82402		9.64	0.94261	0.15755	-0.10016		9.64	0.71251	0.0146	0.27289
9.65	0.09353	0.09353	0.81294		9.65	0.92483	0.14165	-0.06648		9.65	0.70849	0.01168	0.27983
9.66	0.09534	0.09534	0.80932		9.66	0.90898	0.1336	-0.04258		9.66	0.71366	0.00921	0.27713
9.67	0.09328	0.09328	0.81344		9.67	0.89501	0.13301	-0.02802		9.67	0.72796	0.00714	0.2649
9.68	0.08559	0.08559	0.82882		9.68	0.88353	0.12626	-0.00979		9.68	0.74427	0.00783	0.2479
9.69	0.07331	0.07331	0.85338		9.69	0.87813	0.11381	0.00806		9.69	0.75915	0.01086	0.22999
9.7	0.05755	0.05755	0.8849		9.7	0.88906	0.09192	0.01902		9.7	0.76061	0.01684	0.22255
9.71	0.04196	0.04196	0.91608		9.71	0.91377	0.06588	0.02035		9.71	0.75366	0.02207	0.22427
9.72	0.03023	0.03023	0.93954		9.72	0.9572	0.04011	0.00269		9.72	0.73884	0.02239	0.23877
9.73	0.02375	0.02375	0.9525		9.73	0.99657	0.01463	-0.0112		9.73	0.72464	0.02007	0.25529
9.74	0.0243	0.0243	0.9514		9.74	1.02423	-0.01185	-0.01238		9.74	0.71428	0.01533	0.27039
9.75	0.0263	0.0263	0.9474		9.75	1.02523	-0.02412	-0.00111		9.75	0.71193	0.0096	0.27847
9.76	0.02901	0.02901	0.94198		9.76	0.99699	-0.02007	0.02308		9.76	0.71835	0.00306	0.27859
9.77	0.02914	0.02914	0.94172		9.77	0.97788	-0.01559	0.03771		9.77	0.72871	0.00096	0.27033
9.78	0.02738	0.02738	0.94524		9.78	0.96991	-0.01036	0.04045		9.78	0.7418	0.00328	0.25492
9.79	0.02711	0.02711	0.94578		9.79	0.99633	-0.00534	0.00901		9.79	0.74982	0.01277	0.23741
9.8	0.02786	0.02786	0.94428		9.8	1.04086	0.00164	-0.0425		9.8	0.75399	0.02473	0.22128
9.81	0.02993	0.02993	0.94014		9.81	1.07648	0.01821	-0.09469		9.81	0.75483	0.02885	0.21632
9.82	0.03226	0.03226	0.93548		9.82	1.09946	0.03367	-0.13313		9.82	0.75093	0.02776	0.22131
9.83	0.03325	0.03325	0.9335		9.83	1.09234	0.03644	-0.12878		9.83	0.73985	0.01956	0.24059
9.84	0.03499	0.03499	0.93002		9.84	1.08055	0.03251	-0.11306		9.84	0.72526	0.01299	0.26175
9.85	0.03847	0.03847	0.92306		9.85	1.07624	0.01975	-0.09599		9.85	0.70712	0.01364	0.27924
9.86	0.04361	0.04361	0.91278		9.86	1.07753	0.01768	-0.09521		9.86	0.69477	0.01727	0.28796
9.87	0.05075	0.05075	0.8985		9.87	1.08689	0.03278	-0.11967		9.87	0.69061	0.024	0.28539
9.88	0.05777	0.05777	0.88446		9.88	1.08789	0.05558	-0.14347		9.88	0.69754	0.02668	0.27578
9.89	0.06448	0.06448	0.87104		9.89	1.07878	0.08551	-0.16429		9.89	0.71607	0.02449	0.25944
9.9	0.06915	0.06915	0.8617		9.9	1.05972	0.10938	-0.1691		9.9	0.74155	0.0181	0.24035
9.91	0.07159	0.07159	0.85682		9.91	1.03218	0.12753	-0.15971		9.91	0.77242	0.00802	0.21956
9.92	0.06944	0.06944	0.86112		9.92	1.00992	0.14306	-0.15298		9.92	0.79326	-0.001	0.20774
9.93	0.06308	0.06308	0.87384		9.93	0.99441	0.15449	-0.1489		9.93	0.80337	-0.00865	0.20528
9.94	0.05226	0.05226	0.89548		9.94	1.00105	0.15715	-0.1582		9.94	0.7904	-0.01099	0.22059
9.95	0.03879	0.03879	0.92242		9.95	1.02144	0.14921	-0.17065		9.95	0.76138	-0.00957	0.24819
9.96	0.02644	0.02644	0.94712		9.96	1.04468	0.12015	-0.16483		9.96	0.72527	-0.00647	0.2812
9.97	0.01645	0.01645	0.9671		9.97	1.0626	0.08125	-0.14385		9.97	0.68972	-0.00156	0.31184
9.98	0.01262	0.01262	0.97476		9.98	1.05371	0.04374	-0.09745		9.98	0.67085	0.00478	0.32437
9.99	0.01334	0.01334	0.97332		9.99	1.0331	0.01609	-0.04919		9.99	0.66537	0.01225	0.32238
10	0.01898	0.01898	0.96204		10	1.00792	0.01371	-0.02163		10	0.677	0.02078	0.30222
10.01	0.02606	0.02606	0.94788		10.01	0.98749	0.02579	-0.01328		10.01	0.69684	0.02917	0.27399
10.02	0.03196	0.03196	0.93608		10.02	0.98244	0.05183	-0.03427		10.02	0.72003	0.03682	0.24315
10.03	0.03675	0.03675	0.9265		10.03	0.98536	0.07613	-0.06149		10.03	0.74264	0.04239	0.21497
10.04	0.03916	0.03916	0.92168		10.04	0.99554	0.09054	-0.08608		10.04	0.76217	0.04487	0.19296
10.05	0.04275	0.04275	0.9145		10.05	1.00683	0.0913	-0.09813		10.05	0.77573	0.0448	0.17947
10.06	0.04939	0.04939	0.90122		10.06	1.01693	0.07263	-0.08956		10.06	0.78114	0.04167	0.17719
10.07	0.05622	0.05622	0.88756		10.07	1.02344	0.04896	-0.0724		10.07	0.78105	0.03835	0.1806
10.08	0.06308	0.06308	0.87384		10.08	1.0247	0.02214	-0.04684		10.08	0.77532	0.03569	0.18899
10.09	0.06676	0.06676	0.86648		10.09	1.02416	0.00449	-0.02865		10.09	0.76836	0.03373	0.19791
10.1	0.06597	0.06597	0.86806		10.1	1.02297	0.00055	-0.02352		10.1	0.76172	0.03293	0.20535
10.11	0.06399	0.06399	0.87202		10.11	1.01764	0.00202	-0.01966		10.11	0.75188	0.03089	0.21723
10.12	0.0614	0.0614	0.8772		10.12	1.00741	0.00883	-0.01624		10.12	0.73746	0.02725	0.23529
10.13	0.05775	0.05775	0.8845		10.13	0.99317	0.01186	-0.00503		10.13	0.7249	0.02135	0.25375
10.14	0.05317	0.05317	0.89366		10.14	0.97314	0.00889	0.01797		10.14	0.71414	0.01248	0.27338
10.15	0.04596	0.04596	0.90808		10.15	0.96514	0.00731	0.02755		10.15	0.71453	0.00615	0.27932
10.16	0.03549	0.03549	0.92902		10.16	0.97182	0.0075	0.02068		10.16	0.72825	0.00301	0.26874
10.17	0.02604	0.02604	0.94792		10.17	0.98847	0.01387	-0.00234		10.17	0.74541	0.00361	0.25098
10.18	0.01777	0.01777	0.96446		10.18	1.01627	0.02753	-0.0438		10.18	0.76617	0.00867	0.22516
10.19	0.01399	0.01399	0.97202		10.19	1.0378	0.04244	-0.08024		10.19	0.77745	0.01126	0.21129
10.2	0.01521	0.01521	0.96958		10.2	1.05089	0.0587	-0.10959		10.2	0.77726	0.01043	0.21231
10.21	0.02002	0.02002	0.95996		10.21	1.05986	0.06876	-0.12862		10.21	0.77209	0.00925	0.21866
10.22	0.02858	0.02858	0.94284		10.22	1.065	0.07183	-0.13683		10.22	0.76223	0.00763	0.23014
10.23	0.03801	0.03801	0.92398		10.23	1.06672	0.0671	-0.13382		10.23	0.7505	0.00955	0.23995
10.24	0.04831	0.04831	0.90338		10.24	1.06614	0.05329	-0.11943		10.24	0.73733	0.0165	0.24617
10.25	0.05607	0.05607	0.88786		10.25	1.0532	0.04059	-0.09379		10.25	0.72204	0.01866	0.2593
10.26	0.06073	0.06073	0.87854		10.26	1.02536	0.03021	-0.05557		10.26	0.70365	0.01423	0.28212
10.27	0.06275	0.06275	0.8745		10.27	0.99168	0.02387	-0.01555		10.27	0.68957	0.00736	0.30307
10.28	0.06183	0.06183	0.87634		10.28	0.9495	0.02488	0.02562		10.28	0.68028	-0.00259	0.32231
10.29	0.06007	0.06007	0.87986		10.29	0.92553	0.01321	0.06126		10.29	0.68087	-0.00787	0.327
10.3	0.05776	0.05776	0.88448		10.3	0.92453	-0.01886	0.09433		10.3	0.69354	-0.00625	0.31271
10.31	0.05559	0.05559	0.88882		10.31	0.95213	-0.05059	0.09846		10.31	0.71288	-0.00081	0.28793
10.32	0.05346	0.05346	0.89308		10.32	1.01868	-0.08235	0.06367		10.32	0.74035	0.00998	0.24967
10.33	0.05303	0.05303	0.89394		10.33	1.08701	-0.08972	0.00271		10.33	0.76316	0.01638	0.22046
10.34	0.05497	0.05497	0.89006		10.34	1.15173	-0.05485	-0.09688		10.34	0.77666	0.01365	0.20969
10.35	0.05906	0.05906	0.88188		10.35	1.18574	-0.01318	-0.17256		10.35	0.78116	0.00734	0.2115
10.36	0.06677	0.06677	0.86646		10.36	1.16444	0.02399	-0.18843		10.36	0.77322	-0.0028	0.22958
10.37	0.07315	0.07315	0.8537		10.37	1.12218	0.04992	-0.1721		10.37	0.76141	-0.01031	0.2489
10.38	0.07511	0.07511	0.84978		10.38	1.06805	0.05128	-0.11933		10.38	0.74972	-0.00966	0.25994
10.39	0.07338	0.07338	0.85324		10.39	1.02121	0.0447	-0.06591		10.39	0.74021	-0.00479	0.26458
10.4	0.0658	0.0658	0.8684		10.4	1.00898	0.04248	-0.05146		10.4	0.73631	0.00359	0.2601
10.41	0.05683	0.05683	0.88634		10.41	1.01393	0.03947	-0.0534		10.41	0.73772	0.01313	0.24915
10.42	0.05173	0.05173	0.89654		10.42	1.03031	0.03507	-0.06538		10.42	0.74672	0.02	0.23328
10.43	0.04921	0.04921	0.90158		10.43	1.04955	0.02861	-0.07816		10.43	0.76096	0.02533	0.21371
10.44	0.05076	0.05076	0.89848		10.44	1.04699	0.01691	-0.0639		10.44	0.7777	0.02887	0.19343
10.45	0.05472	0.05472	0.89056		10.45	1.03287	0.00292	-0.03579		10.45	0.79637	0.03099	0.17264
10.46	0.05686	0.05686	0.88628		10.46	1.01824	-0.007	-0.01124		10.46	0.8125	0.03291	0.15459
10.47	0.05794	0.05794	0.88412		10.47	1.00381	-0.01305	0.00924		10.47	0.82718	0.03421	0.13861
10.48	0.05789	0.05789	0.88422		10.48	1.00971	-0.00889	-0.00082		10.48	0.84337	0.03383	0.1228
10.49	0.05673	0.05673	0.88654		10.49	1.03278	0.00472	-0.0375		10.49	0.86038	0.03179	0.10783
10.5	0.05391	0.05391	0.89218		10.5	1.04752	0.02925	-0.07677		10.5	0.8676	0.02508	0.10732
10.51	0.04936	0.04936	0.90128		10.51	1.05505	0.06584	-0.12089		10.51	0.86546	0.01335	0.12119
10.52	0.04422	0.04422	0.91156		10.52	1.04263	0.09761	-0.14024		10.52	0.84966	0.00206	0.14828
10.53	0.03803	0.03803	0.92394		10.53	1.00417	0.12458	-0.12875		10.53	0.81622	-0.00892	0.1927
10.54	0.03409	0.03409	0.93182		10.54	0.96619	0.13615	-0.10234		10.54	0.78541	-0.01557	0.23016
10.55	0.03371	0.03371	0.93258		10.55	0.9342	0.12578	-0.05998		10.55	0.76223	-0.01618	0.25395
10.56	0.03547	0.03547	0.92906		10.56	0.91238	0.10522	-0.0176		10.56	0.74768	-0.01252	0.26484
10.57	0.04005	0.04005	0.9199		10.57	0.90788	0.07734	0.01478		10.57	0.74716	-0.0041	0.25694
10.58	0.04457	0.04457	0.91086		10.58	0.91335	0.04732	0.03933		10.58	0.75237	0.00644	0.24119
10.59	0.04555	0.04555	0.9089		10.59	0.92592	0.02231	0.05177		10.59	0.75661	0.01672	0.22667
10.6	0.0443	0.0443	0.9114		10.6	0.94204	0.00196	0.056		10.6	0.76037	0.02617	0.21346
10.61	0.04035	0.04035	0.9193		10.61	0.95138	-0.00774	0.05636		10.61	0.75872	0.03156	0.20972
10.62	0.03461	0.03461	0.93078		10.62	0.95547	-0.00901	0.05354		10.62	0.75338	0.03349	0.21313
10.63	0.03185	0.03185	0.9363		10.63	0.94811	-0.00621	0.0581		10.63	0.74722	0.03057	0.22221
10.64	0.03156	0.03156	0.93688		10.64	0.92999	0.00112	0.06889		10.64	0.73992	0.02295	0.23713
10.65	0.03371	0.03371	0.93258		10.65	0.91112	0.00927	0.07961		10.65	0.73712	0.01501	0.24787
10.66	0.03879	0.03879	0.92242		10.66	0.89049	0.01877	0.09074		10.66	0.73918	0.00626	0.25456
10.67	0.04373	0.04373	0.91254		10.67	0.87755	0.02496	0.09749		10.67	0.74538	0.00118	0.25344
10.68	0.04799	0.04799	0.90402		10.68	0.87629	0.02622	0.09749		10.68	0.75803	0.00151	0.24046
10.69	0.05082	0.05082	0.89836		10.69	0.88216	0.02376	0.09408		10.69	0.76925	0.00561	0.22514
10.7	0.05102	0.05102	0.89796		10.7	0.89583	0.01612	0.08805		10.7	0.77389	0.01428	0.21183
10.71	0.04957	0.04957	0.90086		10.71	0.91239	0.007	0.08061		10.71	0.77324	0.02474	0.20202
10.72	0.04697	0.04697	0.90606		10.72	0.92321	0.00098	0.07581		10.72	0.76394	0.03289	0.20317
10.73	0.04353	0.04353	0.91294		10.73	0.93073	-0.00188	0.07115		10.73	0.74889	0.03932	0.21179
10.74	0.04136	0.04136	0.91728		10.74	0.93449	0.0053	0.06021		10.74	0.73724	0.04088	0.22188
10.75	0.04018	0.04018	0.91964		10.75	0.93446	0.02167	0.04387		10.75	0.72782	0.03792	0.23426
10.76	0.04071	0.04071	0.91858		10.76	0.93684	0.04649	0.01667		10.76	0.72438	0.03328	0.24234
10.77	0.0432	0.0432	0.9136		10.77	0.94279	0.08395	-0.02674		10.77	0.72755	0.02627	0.24618
10.78	0.04669	0.04669	0.90662		10.78	0.94867	0.11316	-0.06183		10.78	0.7356	0.02122	0.24318
10.79	0.05124	0.05124	0.89752		10.79	0.95442	0.12627	-0.08069		10.79	0.74952	0.0206	0.22988
10.8	0.0559	0.0559	0.8882		10.8	0.95763	0.12498	-0.08261		10.8	0.76556	0.02212	0.21232
10.81	0.05934	0.05934	0.88132		10.81	0.95369	0.1018	-0.05549		10.81	0.78095	0.02579	0.19326
10.82	0.06214	0.06214	0.87572		10.82	0.94594	0.06466	-0.0106		10.82	0.79462	0.02994	0.17544
10.83	0.06469	0.06469	0.87062		10.83	0.93957	0.03082	0.02961		10.83	0.7988	0.02779	0.17341
10.84	0.06693	0.06693	0.86614		10.84	0.93373	-0.00247	0.06874		10.84	0.79478	0.02043	0.18479
10.85	0.06932	0.06932	0.86136		10.85	0.93946	-0.01671	0.07725		10.85	0.78483	0.01377	0.2014
10.86	0.07251	0.07251	0.85498		10.86	0.95959	-0.00852	0.04893		10.86	0.7678	0.00721	0.22499
10.87	0.07362	0.07362	0.85276		10.87	0.98374	0.01129	0.00497		10.87	0.74968	0.00505	0.24527
10.88	0.07121	0.07121	0.85758		10.88	1.01324	0.04412	-0.05736		10.88	0.73108	0.01128	0.25764
10.89	0.06621	0.06621	0.86758		10.89	1.03712	0.07938	-0.1165		10.89	0.71603	0.02098	0.26299
10.9	0.05806	0.05806	0.88388		10.9	1.03602	0.10041	-0.13643		10.9	0.71164	0.03042	0.25794
10.91	0.0477	0.0477	0.9046		10.91	1.0179	0.1125	-0.1304		10.91	0.71583	0.03983	0.24434
10.92	0.03961	0.03961	0.92078		10.92	0.99353	0.11627	-0.1098		10.92	0.73074	0.04355	0.22571
10.93	0.03323	0.03323	0.93354		10.93	0.9599	0.11094	-0.07084		10.93	0.75787	0.04161	0.20052
10.94	0.03052	0.03052	0.93896		10.94	0.93764	0.10401	-0.04165		10.94	0.78128	0.03808	0.18064
10.95	0.03294	0.03294	0.93412		10.95	0.93353	0.0973	-0.03083		10.95	0.79877	0.03259	0.16864
10.96	0.03763	0.03763	0.92474		10.96	0.94035	0.08997	-0.03032		10.96	0.80764	0.02834	0.16402
10.97	0.04301	0.04301	0.91398		10.97	0.95774	0.08226	-0.04		10.97	0.80005	0.03015	0.1698
10.98	0.04891	0.04891	0.90218		10.98	0.98293	0.07443	-0.05736		10.98	0.78212	0.0347	0.18318
10.99	0.05213	0.05213	0.89574		10.99	1.00484	0.06713	-0.07197		10.99	0.76533	0.03644	0.19823
11	0.053	0.053	0.894		11	1.02514	0.05981	-0.08495		11	0.74779	0.03631	0.2159
11.01	0.05334	0.05334	0.89332		11.01	1.04196	0.05943	-0.10139		11.01	0.73425	0.0318	0.23395
11.02	0.05295	0.05295	0.8941		11.02	1.05417	0.06912	-0.12329		11.02	0.72673	0.02058	0.25269
11.03	0.05317	0.05317	0.89366		11.03	1.06395	0.08254	-0.14649		11.03	0.7216	0.00839	0.27001
11.04	0.05559	0.05559	0.88882		11.04	1.07446	0.09752	-0.17198		11.04	0.71562	-0.00032	0.2847
11.05	0.05936	0.05936	0.88128		11.05	1.08257	0.11245	-0.19502		11.05	0.71116	-0.0072	0.29604
11.06	0.06364	0.06364	0.87272		11.06	1.08021	0.11685	-0.19706		11.06	0.712	-0.01161	0.29961
11.07	0.06856	0.06856	0.86288		11.07	1.06814	0.11174	-0.17988		11.07	0.71696	-0.01351	0.29655
11.08	0.07367	0.07367	0.85266		11.08	1.04947	0.10045	-0.14992		11.08	0.73302	-0.01432	0.2813
11.09	0.07918	0.07918	0.84164		11.09	1.02058	0.0786	-0.09918		11.09	0.76612	-0.01513	0.24901
11.1	0.08427	0.08427	0.83146		11.1	0.99212	0.05874	-0.05086		11.1	0.80454	-0.01387	0.20933
11.11	0.08841	0.08841	0.82318		11.11	0.97705	0.05539	-0.03244		11.11	0.84008	-0.00777	0.16769
11.12	0.09147	0.09147	0.81706		11.12	0.97024	0.06322	-0.03346		11.12	0.8735	0.00162	0.12488
11.13	0.09097	0.09097	0.81806		11.13	0.9673	0.0814	-0.0487		11.13	0.88856	0.01003	0.10141
11.14	0.08659	0.08659	0.82682		11.14	0.97017	0.11411	-0.08428		11.14	0.88354	0.01794	0.09852
11.15	0.0806	0.0806	0.8388		11.15	0.96995	0.1404	-0.11035		11.15	0.87073	0.02374	0.10553
11.16	0.07316	0.07316	0.85368		11.16	0.96083	0.14951	-0.11034		11.16	0.85321	0.02568	0.12111
11.17	0.06537	0.06537	0.86926		11.17	0.9474	0.14745	-0.09485		11.17	0.83225	0.02562	0.14213
11.18	0.06034	0.06034	0.87932		11.18	0.93238	0.13218	-0.06456		11.18	0.81508	0.02595	0.15897
11.19	0.05745	0.05745	0.8851		11.19	0.91493	0.10341	-0.01834		11.19	0.80013	0.02622	0.17365
11.2	0.05537	0.05537	0.88926		11.2	0.90202	0.08044	0.01754		11.2	0.78779	0.02524	0.18697
11.21	0.05436	0.05436	0.89128		11.21	0.89489	0.06754	0.03757		11.21	0.77852	0.02273	0.19875
11.22	0.05328	0.05328	0.89344		11.22	0.8929	0.06045	0.04665		11.22	0.77136	0.01908	0.20956
11.23	0.05033	0.05033	0.89934		11.23	0.89685	0.06032	0.04283		11.23	0.76545	0.01396	0.22059
11.24	0.04636	0.04636	0.90728		11.24	0.90643	0.06579	0.02778		11.24	0.76108	0.0078	0.23112
11.25	0.0434	0.0434	0.9132		11.25	0.92182	0.06734	0.01084		11.25	0.75809	0.0035	0.23841
11.26	0.04156	0.04156	0.91688		11.26	0.94477	0.06456	-0.00933		11.26	0.75657	0.00075	0.24268
11.27	0.04046	0.04046	0.91908		11.27	0.96874	0.05896	-0.0277		11.27	0.75619	0.00068	0.24313
11.28	0.0401	0.0401	0.9198		11.28	0.99163	0.05052	-0.04215		11.28	0.75723	0.00445	0.23832
11.29	0.04041	0.04041	0.91918		11.29	1.01207	0.03937	-0.05144		11.29	0.75908	0.01144	0.22948
11.3	0.04096	0.04096	0.91808		11.3	1.0184	0.02579	-0.04419		11.3	0.75955	0.02165	0.2188
11.31	0.04165	0.04165	0.9167		11.31	1.00964	0.00931	-0.01895		11.31	0.75895	0.03593	0.20512
11.32	0.04312	0.04312	0.91376		11.32	0.99648	-0.00773	0.01125		11.32	0.75683	0.04998	0.19319
11.33	0.04607	0.04607	0.90786		11.33	0.9818	-0.0257	0.0439		11.33	0.75161	0.06239	0.186
11.34	0.04971	0.04971	0.90058		11.34	0.96657	-0.04257	0.076		11.34	0.74547	0.0729	0.18163
11.35	0.05269	0.05269	0.89462		11.35	0.96007	-0.0517	0.09163		11.35	0.74303	0.0776	0.17937
11.36	0.05519	0.05519	0.88962		11.36	0.96164	-0.05367	0.09203		11.36	0.74362	0.07656	0.17982
11.37	0.0572	0.0572	0.8856		11.37	0.96691	-0.05109	0.08418		11.37	0.74709	0.07304	0.17987
11.38	0.05815	0.05815	0.8837		11.38	0.97437	-0.04238	0.06801		11.38	0.75594	0.06791	0.17615
11.39	0.05891	0.05891	0.88218		11.39	0.98477	-0.03123	0.04646		11.39	0.76609	0.06121	0.1727
11.4	0.0613	0.0613	0.8774		11.4	0.99776	-0.02644	0.02868		11.4	0.76922	0.05477	0.17601
11.41	0.06525	0.06525	0.8695		11.41	1.01344	-0.02698	0.01354		11.41	0.76631	0.04847	0.18522
11.42	0.06932	0.06932	0.86136		11.42	1.03148	-0.0302	-0.00128		11.42	0.75986	0.04132	0.19882
11.43	0.07366	0.07366	0.85268		11.43	1.05465	-0.03785	-0.0168		11.43	0.74851	0.03217	0.21932
11.44	0.0774	0.0774	0.8452		11.44	1.07831	-0.04619	-0.03212		11.44	0.73531	0.02252	0.24217
11.45	0.07781	0.07781	0.84438		11.45	1.09283	-0.04612	-0.04671		11.45	0.72788	0.01506	0.25706
11.46	0.07519	0.07519	0.84962		11.46	1.10071	-0.03889	-0.06182		11.46	0.72524	0.00918	0.26558
11.47	0.07017	0.07017	0.85966		11.47	1.09636	-0.025	-0.07136		11.47	0.72669	0.00596	0.26735
11.48	0.062	0.062	0.876		11.48	1.0721	-0.00234	-0.06976		11.48	0.73291	0.00749	0.2596
11.49	0.05194	0.05194	0.89612		11.49	1.0357	0.02629	-0.06199		11.49	0.74294	0.01147	0.24559
11.5	0.04362	0.04362	0.91276		11.5	1.00205	0.0539	-0.05595		11.5	0.75428	0.01284	0.23288
11.51	0.03635	0.03635	0.9273		11.51	0.96783	0.0818	-0.04963		11.51	0.767	0.01246	0.22054
11.52	0.03149	0.03149	0.93702		11.52	0.94078	0.10738	-0.04816		11.52	0.78162	0.0088	0.20958
11.53	0.03095	0.03095	0.9381		11.53	0.92926	0.1284	-0.05766		11.53	0.7987	-0.00144	0.20274
11.54	0.0335	0.0335	0.933		11.54	0.92859	0.14577	-0.07436		11.54	0.81774	-0.01578	0.19804
11.55	0.03648	0.03648	0.92704		11.55	0.93298	0.15799	-0.09097		11.55	0.837	-0.02652	0.18952
11.56	0.0404	0.0404	0.9192		11.56	0.94298	0.16416	-0.10714		11.56	0.85835	-0.03424	0.17589
11.57	0.04383	0.04383	0.91234		11.57	0.95692	0.16675	-0.12367		11.57	0.87678	-0.03731	0.16053
11.58	0.04452	0.04452	0.91096		11.58	0.97363	0.16811	-0.14174		11.58	0.88677	-0.0318	0.14503
11.59	0.04323	0.04323	0.91354		11.59	0.99369	0.16742	-0.16111		11.59	0.8903	-0.01903	0.12873
11.6	0.0422	0.0422	0.9156		11.6	1.00796	0.16422	-0.17218		11.6	0.88791	-0.00465	0.11674
11.61	0.04172	0.04172	0.91656		11.61	1.01513	0.16018	-0.17531		11.61	0.87872	0.01121	0.11007
11.62	0.04183	0.04183	0.91634		11.62	1.01525	0.1521	-0.16735		11.62	0.86451	0.02729	0.1082
11.63	0.04361	0.04361	0.91278		11.63	1.00386	0.13425	-0.13811		11.63	0.84819	0.03963	0.11218
11.64	0.04723	0.04723	0.90554		11.64	0.98002	0.10695	-0.08697		11.64	0.82927	0.04918	0.12155
11.65	0.05068	0.05068	0.89864		11.65	0.95386	0.07495	-0.02881		11.65	0.80736	0.05513	0.13751
11.66	0.05288	0.05288	0.89424		11.66	0.92972	0.03822	0.03206		11.66	0.78046	0.05642	0.16312
11.67	0.05441	0.05441	0.89118		11.67	0.90605	-0.00174	0.09569		11.67	0.75077	0.05387	0.19536
11.68	0.05515	0.05515	0.8897		11.68	0.88877	-0.03476	0.14599		11.68	0.72589	0.04888	0.22523
11.69	0.05443	0.05443	0.89114		11.69	0.8777	-0.06123	0.18353		11.69	0.70436	0.04054	0.2551
11.7	0.05393	0.05393	0.89214		11.7	0.87302	-0.08059	0.20757		11.7	0.68949	0.03116	0.27935
11.71	0.05559	0.05559	0.88882		11.71	0.87662	-0.08966	0.21304		11.71	0.68666	0.02308	0.29026
11.72	0.05881	0.05881	0.88238		11.72	0.88819	-0.08915	0.20096		11.72	0.69425	0.01525	0.2905
11.73	0.06306	0.06306	0.87388		11.73	0.90403	-0.08327	0.17924		11.73	0.7102	0.01088	0.27892
11.74	0.06917	0.06917	0.86166		11.74	0.92518	-0.07254	0.14736		11.74	0.7375	0.01164	0.25086
11.75	0.07586	0.07586	0.84828		11.75	0.94912	-0.05751	0.10839		11.75	0.77143	0.01619	0.21238
11.76	0.07968	0.07968	0.84064		11.76	0.96699	-0.04251	0.07552		11.76	0.7998	0.02398	0.17622
11.77	0.08085	0.08085	0.8383		11.77	0.97862	-0.02817	0.04955		11.77	0.82629	0.03682	0.13689
11.78	0.0795	0.0795	0.841		11.78	0.98629	-0.01191	0.02562		11.78	0.84322	0.04977	0.10701
11.79	0.07451	0.07451	0.85098		11.79	0.98955	0.00956	0.00089		11.79	0.83866	0.05775	0.10359
11.8	0.06591	0.06591	0.86818		11.8	0.98785	0.03584	-0.02369		11.8	0.81562	0.06255	0.12183
11.81	0.05815	0.05815	0.8837		11.81	0.98964	0.05813	-0.04777		11.81	0.78893	0.06442	0.14665
11.82	0.05271	0.05271	0.89458		11.82	0.99918	0.07342	-0.0726		11.82	0.7611	0.06284	0.17606
11.83	0.04884	0.04884	0.90232		11.83	1.01322	0.08333	-0.09655		11.83	0.73267	0.0585	0.20883
11.84	0.04837	0.04837	0.90326		11.84	1.03031	0.0846	-0.11491		11.84	0.71716	0.05324	0.2296
11.85	0.05216	0.05216	0.89568		11.85	1.0529	0.07334	-0.12624		11.85	0.71674	0.04675	0.23651
11.86	0.05795	0.05795	0.8841		11.86	1.07528	0.05914	-0.13442		11.86	0.72483	0.03958	0.23559
11.87	0.06383	0.06383	0.87234		11.87	1.09101	0.05226	-0.14327		11.87	0.73788	0.03243	0.22969
11.88	0.07076	0.07076	0.85848		11.88	1.10273	0.04947	-0.1522		11.88	0.75857	0.02464	0.21679
11.89	0.07631	0.07631	0.84738		11.89	1.1062	0.05211	-0.15831		11.89	0.77709	0.01875	0.20416
11.9	0.07849	0.07849	0.84302		11.9	1.0979	0.06338	-0.16128		11.9	0.78737	0.01672	0.19591
11.91	0.07847	0.07847	0.84306		11.91	1.07996	0.08109	-0.16105		11.91	0.79272	0.01736	0.18992
11.92	0.07779	0.07779	0.84442		11.92	1.05454	0.09729	-0.15183		11.92	0.79159	0.01913	0.18928
11.93	0.07647	0.07647	0.84706		11.93	1.01788	0.11076	-0.12864		11.93	0.7817	0.02222	0.19608
11.94	0.07466	0.07466	0.85068		11.94	0.97654	0.12252	-0.09906		11.94	0.76666	0.02611	0.20723
11.95	0.07339	0.07339	0.85322		11.95	0.94279	0.13038	-0.07317		11.95	0.7518	0.0291	0.2191
11.96	0.0727	0.0727	0.8546		11.96	0.91397	0.13253	-0.0465		11.96	0.73489	0.031	0.23411
11.97	0.07207	0.07207	0.85586		11.97	0.89289	0.13489	-0.02778		11.97	0.72017	0.03299	0.24684
11.98	0.07122	0.07122	0.85756		11.98	0.88513	0.14326	-0.02839		11.98	0.71335	0.03605	0.2506
11.99	0.07036	0.07036	0.85928		11.99	0.88964	0.15575	-0.04539		11.99	0.71313	0.03989	0.24698
12	0.06873	0.06873	0.86254		12	0.90062	0.17167	-0.07229		12	0.71523	0.04417	0.2406
12.01	0.06582	0.06582	0.86836		12.01	0.91596	0.19356	-0.10952		12.01	0.71836	0.04898	0.23266
12.02	0.06193	0.06193	0.87614		12.02	0.93667	0.21969	-0.15636		12.02	0.72311	0.05425	0.22264
12.03	0.0571	0.0571	0.8858		12.03	0.95744	0.23867	-0.19611		12.03	0.72473	0.05883	0.21644
12.04	0.05078	0.05078	0.89844		12.04	0.9778	0.24946	-0.22726		12.04	0.71929	0.06329	0.21742
12.05	0.04375	0.04375	0.9125		12.05	0.99766	0.25204	-0.2497		12.05	0.71161	0.06671	0.22168
12.06	0.03774	0.03774	0.92452		12.06	1.01365	0.23891	-0.25256		12.06	0.70925	0.06639	0.22436
12.07	0.03242	0.03242	0.93516		12.07	1.02664	0.20523	-0.23187		12.07	0.71237	0.06156	0.22607
12.08	0.02823	0.02823	0.94354		12.08	1.0353	0.16206	-0.19736		12.08	0.71967	0.05417	0.22616
12.09	0.0263	0.0263	0.9474		12.09	1.03706	0.12118	-0.15824		12.09	0.73228	0.04602	0.2217
12.1	0.02663	0.02663	0.94674		12.1	1.03262	0.07723	-0.10985		12.1	0.75259	0.03636	0.21105
12.11	0.02838	0.02838	0.94324		12.11	1.02168	0.03903	-0.06071		12.11	0.77214	0.0263	0.20156
12.12	0.03103	0.03103	0.93794		12.12	1.00224	0.01667	-0.01891		12.12	0.78277	0.0167	0.20053
12.13	0.03491	0.03491	0.93018		12.13	0.97352	0.00675	0.01973		12.13	0.78714	0.00684	0.20602
12.14	0.03918	0.03918	0.92164		12.14	0.9447	0.00659	0.04871		12.14	0.78773	-0.00099	0.21326
12.15	0.04334	0.04334	0.91332		12.15	0.91995	0.01629	0.06376		12.15	0.78394	-0.00572	0.22178
12.16	0.04768	0.04768	0.90464		12.16	0.8966	0.03601	0.06739		12.16	0.77576	-0.00806	0.2323
12.17	0.05176	0.05176	0.89648		12.17	0.88356	0.05922	0.05722		12.17	0.77152	-0.00557	0.23405
12.18	0.0557	0.0557	0.8886		12.18	0.88578	0.08569	0.02853		12.18	0.77593	0.00447	0.2196
12.19	0.05935	0.05935	0.8813		12.19	0.89936	0.11503	-0.01439		12.19	0.78531	0.0197	0.19499
12.2	0.06152	0.06152	0.87696		12.2	0.92146	0.1375	-0.05896		12.2	0.79655	0.03444	0.16901
12.21	0.06123	0.06123	0.87754		12.21	0.95662	0.15267	-0.10929		12.21	0.81093	0.04974	0.13933
12.22	0.05974	0.05974	0.88052		12.22	0.99846	0.16053	-0.15899		12.22	0.82649	0.0638	0.10971
12.23	0.05904	0.05904	0.88192		12.23	1.03134	0.15459	-0.18593		12.23	0.8369	0.06886	0.09424
12.24	0.05851	0.05851	0.88298		12.24	1.05702	0.12942	-0.18644		12.24	0.84106	0.06205	0.09689
12.25	0.05907	0.05907	0.88186		12.25	1.0737	0.09488	-0.16858		12.25	0.84133	0.04888	0.10979
12.26	0.06308	0.06308	0.87384		12.26	1.07186	0.06388	-0.13574		12.26	0.83903	0.03501	0.12596
12.27	0.07204	0.07204	0.85592		12.27	1.04472	0.03218	-0.0769		12.27	0.83352	0.01803	0.14845
12.28	0.08214	0.08214	0.83572		12.28	1.00926	0.0051	-0.01436		12.28	0.82584	0.00146	0.1727
12.29	0.08926	0.08926	0.82148		12.29	0.98494	-0.00675	0.02181		12.29	0.81763	-0.00868	0.19105
12.3	0.09504	0.09504	0.80992		12.3	0.9679	-0.00221	0.03431		12.3	0.80823	-0.01291	0.20468
12.31	0.09756	0.09756	0.80488		12.31	0.95737	0.00985	0.03278		12.31	0.79843	-0.01326	0.21483
12.32	0.09353	0.09353	0.81294		12.32	0.95724	0.02193	0.02083		12.32	0.7893	-0.01059	0.22129
12.33	0.08239	0.08239	0.83522		12.33	0.97068	0.03756	-0.00824		12.33	0.7804	-0.00367	0.22327
12.34	0.06882	0.06882	0.86236		12.34	0.98437	0.0525	-0.03687		12.34	0.77215	0.00442	0.22343
12.35	0.05646	0.05646	0.88708		12.35	0.98526	0.06158	-0.04684		12.35	0.76507	0.011	0.22393
12.36	0.04297	0.04297	0.91406		12.36	0.97677	0.06634	-0.04311		12.36	0.75885	0.01785	0.2233
12.37	0.03222	0.03222	0.93556		12.37	0.96325	0.06789	-0.03114		12.37	0.75394	0.02187	0.22419
12.38	0.02841	0.02841	0.94318		12.38	0.94608	0.06609	-0.01217		12.38	0.75049	0.0195	0.23001
12.39	0.03045	0.03045	0.9391		12.39	0.92278	0.06	0.01722		12.39	0.748	0.01136	0.24064
12.4	0.03557	0.03557	0.92886		12.4	0.90172	0.054	0.04428		12.4	0.74832	0.00105	0.25063
12.41	0.04253	0.04253	0.91494		12.41	0.89016	0.05142	0.05842		12.41	0.75356	-0.00975	0.25619
12.42	0.0528	0.0528	0.8944		12.42	0.88516	0.05047	0.06437		12.42	0.76347	-0.02301	0.25954
12.43	0.06187	0.06187	0.87626		12.43	0.88507	0.05253	0.0624		12.43	0.77462	-0.03279	0.25817
12.44	0.06596	0.06596	0.86808		12.44	0.88991	0.05933	0.05076		12.44	0.7855	-0.0337	0.2482
12.45	0.0667	0.0667	0.8666		12.45	0.90055	0.07049	0.02896		12.45	0.79791	-0.02763	0.22972
12.46	0.06508	0.06508	0.86984		12.46	0.91217	0.08343	0.0044		12.46	0.8062	-0.0184	0.2122
12.47	0.06097	0.06097	0.87806		12.47	0.92114	0.09711	-0.01825		12.47	0.80537	-0.00794	0.20257
12.48	0.05374	0.05374	0.89252		12.48	0.92932	0.1129	-0.04222		12.48	0.79729	0.00544	0.19727
12.49	0.04717	0.04717	0.90566		12.49	0.93638	0.12619	-0.06257		12.49	0.78536	0.01779	0.19685
12.5	0.04408	0.04408	0.91184		12.5	0.94136	0.13365	-0.07501		12.5	0.77098	0.02565	0.20337
12.51	0.04296	0.04296	0.91408		12.51	0.94419	0.13719	-0.08138		12.51	0.75247	0.03036	0.21717
12.52	0.04426	0.04426	0.91148		12.52	0.94771	0.13569	-0.0834		12.52	0.73493	0.03397	0.2311
12.53	0.04885	0.04885	0.9023		12.53	0.9542	0.12677	-0.08097		12.53	0.7224	0.03796	0.23964
12.54	0.05675	0.05675	0.8865		12.54	0.96271	0.11006	-0.07277		12.54	0.71291	0.04165	0.24544
12.55	0.06582	0.06582	0.86836		12.55	0.97244	0.09289	-0.06533		12.55	0.70641	0.04487	0.24872
12.56	0.07475	0.07475	0.8505		12.56	0.9838	0.08035	-0.06415		12.56	0.70355	0.04763	0.24882
12.57	0.0847	0.0847	0.8306		12.57	0.9979	0.069	-0.0669		12.57	0.70468	0.05005	0.24527
12.58	0.09343	0.09343	0.81314		12.58	1.00944	0.06322	-0.07266		12.58	0.70709	0.05164	0.24127
12.59	0.09894	0.09894	0.80212		12.59	1.01371	0.06853	-0.08224		12.59	0.70847	0.05187	0.23966
12.6	0.10211	0.10211	0.79578		12.6	1.0124	0.08523	-0.09763		12.6	0.70977	0.05082	0.23941
12.61	0.10286	0.10286	0.79428		12.61	1.00663	0.10406	-0.11069		12.61	0.71107	0.04902	0.23991
12.62	0.10084	0.10084	0.79832		12.62	0.99602	0.11727	-0.11329		12.62	0.71217	0.04694	0.24089
12.63	0.09587	0.09587	0.80826		12.63	0.9782	0.12874	-0.10694		12.63	0.71304	0.04439	0.24257
12.64	0.08888	0.08888	0.82224		12.64	0.96049	0.13565	-0.09614		12.64	0.71402	0.04142	0.24456
12.65	0.08064	0.08064	0.83872		12.65	0.95008	0.13347	-0.08355		12.65	0.71577	0.03804	0.24619
12.66	0.07029	0.07029	0.85942		12.66	0.94343	0.12094	-0.06437		12.66	0.71921	0.03406	0.24673
12.67	0.05932	0.05932	0.88136		12.67	0.94355	0.10449	-0.04804		12.67	0.72166	0.02995	0.24839
12.68	0.04954	0.04954	0.90092		12.68	0.95572	0.09054	-0.04626		12.68	0.71996	0.02617	0.25387
12.69	0.04006	0.04006	0.91988		12.69	0.98251	0.07616	-0.05867		12.69	0.71348	0.02235	0.26417
12.7	0.03175	0.03175	0.9365		12.7	1.01633	0.06399	-0.08032		12.7	0.70495	0.01901	0.27604
12.71	0.02622	0.02622	0.94756		12.71	1.04877	0.05934	-0.10811		12.71	0.69712	0.01692	0.28596
12.72	0.02376	0.02376	0.95248		12.72	1.08489	0.06445	-0.14934		12.72	0.68842	0.01595	0.29563
12.73	0.02348	0.02348	0.95304		12.73	1.119	0.0744	-0.1934		12.73	0.68057	0.0161	0.30333
12.74	0.0246	0.0246	0.9508		12.74	1.1388	0.08335	-0.22215		12.74	0.67739	0.01768	0.30493
12.75	0.02765	0.02765	0.9447		12.75	1.13969	0.09239	-0.23208		12.75	0.68094	0.02108	0.29798
12.76	0.03208	0.03208	0.93584		12.76	1.12883	0.10095	-0.22978		12.76	0.68824	0.02579	0.28597
12.77	0.03626	0.03626	0.92748		12.77	1.11351	0.10428	-0.21779		12.77	0.69541	0.03097	0.27362
12.78	0.03994	0.03994	0.92012		12.78	1.0921	0.09964	-0.19174		12.78	0.70224	0.0369	0.26086
12.79	0.04348	0.04348	0.91304		12.79	1.06524	0.08971	-0.15495		12.79	0.70927	0.04344	0.24729
12.8	0.04598	0.04598	0.90804		12.8	1.04507	0.07776	-0.12283		12.8	0.71326	0.0489	0.23784
12.81	0.04661	0.04661	0.90678		12.81	1.0388	0.06475	-0.10355		12.81	0.71174	0.05243	0.23583
12.82	0.0458	0.0458	0.9084		12.82	1.04134	0.04954	-0.09088		12.82	0.70622	0.05471	0.23907
12.83	0.04489	0.04489	0.91022		12.83	1.04998	0.03506	-0.08504		12.83	0.6993	0.05559	0.24511
12.84	0.04472	0.04472	0.91056		12.84	1.06495	0.02276	-0.08771		12.84	0.69202	0.05478	0.2532
12.85	0.04464	0.04464	0.91072		12.85	1.08896	0.01086	-0.09982		12.85	0.68266	0.05223	0.26511
12.86	0.04528	0.04528	0.90944		12.86	1.11144	0.00292	-0.11436		12.86	0.67547	0.04878	0.27575
12.87	0.04745	0.04745	0.9051		12.87	1.12299	0.00288	-0.12587		12.87	0.6744	0.04528	0.28032
12.88	0.0516	0.0516	0.8968		12.88	1.12824	0.01122	-0.13946		12.88	0.67776	0.0416	0.28064
12.89	0.05595	0.05595	0.8881		12.89	1.12492	0.02323	-0.14815		12.89	0.6859	0.03731	0.27679
12.9	0.05862	0.05862	0.88276		12.9	1.10838	0.03412	-0.1425		12.9	0.70011	0.03195	0.26794
12.91	0.06016	0.06016	0.87968		12.91	1.0744	0.04506	-0.11946		12.91	0.7232	0.02475	0.25205
12.92	0.0604	0.0604	0.8792		12.92	1.03129	0.05593	-0.08722		12.92	0.75033	0.01709	0.23258
12.93	0.05844	0.05844	0.88312		12.93	0.99012	0.06487	-0.05499		12.93	0.77459	0.01088	0.21453
12.94	0.05296	0.05296	0.89408		12.94	0.94974	0.07126	-0.021		12.94	0.79608	0.00583	0.19809
12.95	0.04536	0.04536	0.90928		12.95	0.90971	0.07596	0.01433		12.95	0.81569	0.00195	0.18236
12.96	0.03853	0.03853	0.92294		12.96	0.87905	0.07959	0.04136		12.96	0.82936	0.00107	0.16957
12.97	0.03376	0.03376	0.93248		12.97	0.86391	0.08254	0.05355		12.97	0.83371	0.00475	0.16154
12.98	0.02985	0.02985	0.9403		12.98	0.86023	0.08455	0.05522		12.98	0.83062	0.01212	0.15726
12.99	0.02769	0.02769	0.94462		12.99	0.86305	0.08536	0.05159		12.99	0.82467	0.02104	0.15429
13	0.02834	0.02834	0.94332		13	0.86957	0.08475	0.04568		13	0.81932	0.03014	0.15054
13.01	0.03196	0.03196	0.93608		13.01	0.88339	0.08283	0.03378		13.01	0.81278	0.04069	0.14653
13.02	0.03664	0.03664	0.92672		13.02	0.89842	0.07963	0.02195		13.02	0.80525	0.05108	0.14367
13.03	0.04051	0.04051	0.91898		13.03	0.90765	0.07494	0.01741		13.03	0.79741	0.05948	0.14311
13.04	0.04424	0.04424	0.91152		13.04	0.91073	0.06667	0.0226		13.04	0.78939	0.06658	0.14403
13.05	0.04762	0.04762	0.90476		13.05	0.9114	0.05824	0.03036		13.05	0.78069	0.07213	0.14718
13.06	0.04971	0.04971	0.90058		13.06	0.91288	0.05462	0.0325		13.06	0.77077	0.07518	0.15405
13.07	0.05034	0.05034	0.89932		13.07	0.91493	0.05813	0.02694		13.07	0.75828	0.07514	0.16658
13.08	0.04981	0.04981	0.90038		13.08	0.9172	0.066	0.0168		13.08	0.74444	0.07268	0.18288
13.09	0.04807	0.04807	0.90386		13.09	0.92236	0.07535	0.00229		13.09	0.73231	0.06869	0.199
13.1	0.04474	0.04474	0.91052		13.1	0.93298	0.08567	-0.01865		13.1	0.72346	0.06333	0.21321
13.11	0.03971	0.03971	0.92058		13.11	0.94824	0.09878	-0.04702		13.11	0.7164	0.05602	0.22758
13.12	0.0344	0.0344	0.9312		13.12	0.96445	0.10929	-0.07374		13.12	0.71254	0.04854	0.23892
13.13	0.02996	0.02996	0.94008		13.13	0.97849	0.11199	-0.09048		13.13	0.71364	0.04248	0.24388
13.14	0.02535	0.02535	0.9493		13.14	0.9925	0.10779	-0.10029		13.14	0.72068	0.03702	0.2423
13.15	0.02169	0.02169	0.95662		13.15	1.00474	0.0988	-0.10354		13.15	0.73052	0.03255	0.23693
13.16	0.02073	0.02073	0.95854		13.16	1.01222	0.0866	-0.09882		13.16	0.73951	0.0299	0.23059
13.17	0.02323	0.02323	0.95354		13.17	1.01318	0.06858	-0.08176		13.17	0.74737	0.02944	0.22319
13.18	0.02809	0.02809	0.94382		13.18	1.00992	0.0469	-0.05682		13.18	0.75512	0.03064	0.21424
13.19	0.03412	0.03412	0.93176		13.19	1.00556	0.02816	-0.03372		13.19	0.76212	0.03292	0.20496
13.2	0.04103	0.04103	0.91794		13.2	1.00165	0.01654	-0.01819		13.2	0.76693	0.03622	0.19685
13.21	0.04957	0.04957	0.90086		13.21	0.99664	0.00911	-0.00575		13.21	0.76932	0.0409	0.18978
13.22	0.05785	0.05785	0.8843		13.22	0.99205	0.00537	0.00258		13.22	0.77373	0.04584	0.18043
13.23	0.06402	0.06402	0.87196		13.23	0.98963	0.00521	0.00516		13.23	0.78468	0.05012	0.1652
13.24	0.06863	0.06863	0.86274		13.24	0.99011	0.00971	0.00018		13.24	0.80319	0.05499	0.14182
13.25	0.07192	0.07192	0.85616		13.25	0.9912	0.01711	-0.00831		13.25	0.82478	0.05895	0.11627
13.26	0.07376	0.07376	0.85248		13.26	0.99026	0.02501	-0.01527		13.26	0.84456	0.05968	0.09576
13.27	0.0739	0.0739	0.8522		13.27	0.985	0.03239	-0.01739		13.27	0.8645	0.05647	0.07903
13.28	0.07255	0.07255	0.8549		13.28	0.97746	0.04043	-0.01789		13.28	0.88447	0.05031	0.06522
13.29	0.07021	0.07021	0.85958		13.29	0.97153	0.04995	-0.02148		13.29	0.89579	0.04132	0.06289
13.3	0.06716	0.06716	0.86568		13.3	0.9693	0.06099	-0.03029		13.3	0.89032	0.02845	0.08123
13.31	0.063	0.063	0.874		13.31	0.96772	0.07224	-0.03996		13.31	0.86896	0.00974	0.1213
13.32	0.05833	0.05833	0.88334		13.32	0.97114	0.08675	-0.05789		13.32	0.841	-0.00861	0.16761
13.33	0.05383	0.05383	0.89234		13.33	0.98485	0.10799	-0.09284		13.33	0.81562	-0.01984	0.20422
13.34	0.04914	0.04914	0.90172		13.34	1.01402	0.13829	-0.15231		13.34	0.78937	-0.02398	0.23461
13.35	0.04444	0.04444	0.91112		13.35	1.0514	0.17403	-0.22543		13.35	0.76324	-0.02305	0.25981
13.36	0.04054	0.04054	0.91892		13.36	1.08594	0.21023	-0.29617		13.36	0.74465	-0.01702	0.27237
13.37	0.03777	0.03777	0.92446		13.37	1.11272	0.24637	-0.35909		13.37	0.73942	-0.00449	0.26507
13.38	0.03566	0.03566	0.92868		13.38	1.13784	0.28608	-0.42392		13.38	0.74471	0.01514	0.24015
13.39	0.03481	0.03481	0.93038		13.39	1.15441	0.31952	-0.47393		13.39	0.75529	0.03665	0.20806
13.4	0.03587	0.03587	0.92826		13.4	1.15475	0.33666	-0.49141		13.4	0.76668	0.05509	0.17823
13.41	0.03963	0.03963	0.92074		13.41	1.13446	0.33748	-0.47194		13.41	0.78374	0.07361	0.14265
13.42	0.04474	0.04474	0.91052		13.42	1.10299	0.32672	-0.42971		13.42	0.80207	0.09034	0.10759
13.43	0.04932	0.04932	0.90136		13.43	1.07223	0.30787	-0.3801		13.43	0.81296	0.10039	0.08665
13.44	0.05268	0.05268	0.89464		13.44	1.04656	0.28022	-0.32678		13.44	0.81073	0.10037	0.0889
13.45	0.05572	0.05572	0.88856		13.45	1.02018	0.24192	-0.2621		13.45	0.7994	0.09256	0.10804
13.46	0.05761	0.05761	0.88478		13.46	0.99877	0.2013	-0.20007		13.46	0.78306	0.07988	0.13706
13.47	0.05739	0.05739	0.88522		13.47	0.98816	0.16613	-0.15429		13.47	0.76498	0.06477	0.17025
13.48	0.0542	0.0542	0.8916		13.48	0.9888	0.13308	-0.12188		13.48	0.74105	0.04465	0.2143
13.49	0.04976	0.04976	0.90048		13.49	0.99685	0.10258	-0.09943		13.49	0.71525	0.02184	0.26291
13.5	0.04632	0.04632	0.90736		13.5	1.00863	0.07796	-0.08659		13.5	0.69466	0.0006	0.30474
13.51	0.04497	0.04497	0.91006		13.51	1.02378	0.0615	-0.08528		13.51	0.68335	-0.01777	0.33442
13.52	0.04465	0.04465	0.9107		13.52	1.04422	0.05163	-0.09585		13.52	0.67794	-0.03545	0.35751
13.53	0.0454	0.0454	0.9092		13.53	1.06504	0.04634	-0.11138		13.53	0.6768	-0.04962	0.37282
13.54	0.04735	0.04735	0.9053		13.54	1.08151	0.04385	-0.12536		13.54	0.67872	-0.05746	0.37874
13.55	0.05115	0.05115	0.8977		13.55	1.09514	0.04593	-0.14107		13.55	0.686	-0.05917	0.37317
13.56	0.0559	0.0559	0.8882		13.56	1.10633	0.05115	-0.15748		13.56	0.69625	-0.05594	0.35969
13.57	0.06028	0.06028	0.87944		13.57	1.11392	0.0566	-0.17052		13.57	0.70519	-0.0485	0.34331
13.58	0.06354	0.06354	0.87292		13.58	1.11774	0.06104	-0.17878		13.58	0.70998	-0.03588	0.3259
13.59	0.06635	0.06635	0.8673		13.59	1.11868	0.06611	-0.18479		13.59	0.71255	-0.01702	0.30447
13.6	0.06862	0.06862	0.86276		13.6	1.11481	0.07023	-0.18504		13.6	0.7142	0.00292	0.28288
13.61	0.0702	0.0702	0.8596		13.61	1.10406	0.07173	-0.17579		13.61	0.71604	0.01866	0.2653
13.62	0.07136	0.07136	0.85728		13.62	1.08532	0.07087	-0.15619		13.62	0.71677	0.03053	0.2527
13.63	0.07188	0.07188	0.85624		13.63	1.06051	0.06802	-0.12853		13.63	0.7173	0.04012	0.24258
13.64	0.07127	0.07127	0.85746		13.64	1.03214	0.06278	-0.09492		13.64	0.72009	0.04733	0.23258
13.65	0.06913	0.06913	0.86174		13.65	1.0007	0.05437	-0.05507		13.65	0.72764	0.05197	0.22039
13.66	0.06562	0.06562	0.86876		13.66	0.96283	0.04209	-0.00492		13.66	0.74001	0.05389	0.2061
13.67	0.061	0.061	0.878		13.67	0.92488	0.02854	0.04658		13.67	0.75354	0.05371	0.19275
13.68	0.05551	0.05551	0.88898		13.68	0.89417	0.01658	0.08925		13.68	0.76442	0.05204	0.18354
13.69	0.04809	0.04809	0.90382		13.69	0.87103	0.00561	0.12336		13.69	0.77203	0.04867	0.1793
13.7	0.03927	0.03927	0.92146		13.7	0.853	-0.0049	0.1519		13.7	0.7779	0.04353	0.17857
13.71	0.03154	0.03154	0.93692		13.71	0.84285	-0.01228	0.16943		13.71	0.78151	0.0375	0.18099
13.72	0.02718	0.02718	0.94564		13.72	0.84348	-0.01416	0.17068		13.72	0.78203	0.03128	0.18669
13.73	0.02563	0.02563	0.94874		13.73	0.85646	-0.01171	0.15525		13.73	0.77736	0.02417	0.19847
13.74	0.0261	0.0261	0.9478		13.74	0.87745	-0.00496	0.12751		13.74	0.77107	0.01669	0.21224
13.75	0.02812	0.02812	0.94376		13.75	0.90127	0.00674	0.09199		13.75	0.76789	0.00976	0.22235
13.76	0.03202	0.03202	0.93596		13.76	0.927	0.02539	0.04761		13.76	0.77058	0.0037	0.22572
13.77	0.03837	0.03837	0.92326		13.77	0.95857	0.05158	-0.01015		13.77	0.7767	-0.0021	0.2254
13.78	0.04508	0.04508	0.90984		13.78	0.98853	0.0795	-0.06803		13.78	0.78605	-0.00689	0.22084
13.79	0.04997	0.04997	0.90006		13.79	1.00901	0.1032	-0.11221		13.79	0.79865	-0.00986	0.21121
13.8	0.05274	0.05274	0.89452		13.8	1.01841	0.12366	-0.14207		13.8	0.8167	-0.01105	0.19435
13.81	0.05434	0.05434	0.89132		13.81	1.02054	0.14214	-0.16268		13.81	0.83855	-0.01071	0.17216
13.82	0.05502	0.05502	0.88996		13.82	1.01741	0.15566	-0.17307		13.82	0.85967	-0.00866	0.14899
13.83	0.05484	0.05484	0.89032		13.83	1.01012	0.16125	-0.17137		13.83	0.87674	-0.00456	0.12782
13.84	0.05297	0.05297	0.89406		13.84	0.9944	0.15806	-0.15246		13.84	0.89487	0.00252	0.10261
13.85	0.05056	0.05056	0.89888		13.85	0.97556	0.14963	-0.12519		13.85	0.90932	0.01098	0.0797
13.86	0.04919	0.04919	0.90162		13.86	0.96104	0.1399	-0.10094		13.86	0.91281	0.01875	0.06844
13.87	0.05014	0.05014	0.89972		13.87	0.9558	0.13087	-0.08667		13.87	0.89893	0.0245	0.07657
13.88	0.05279	0.05279	0.89442		13.88	0.95623	0.12012	-0.07635		13.88	0.87002	0.02927	0.10071
13.89	0.05602	0.05602	0.88796		13.89	0.96062	0.10912	-0.06974		13.89	0.83343	0.03335	0.13322
13.9	0.05872	0.05872	0.88256		13.9	0.96757	0.09963	-0.0672		13.9	0.79655	0.03695	0.1665
13.91	0.0612	0.0612	0.8776		13.91	0.97895	0.09224	-0.07119		13.91	0.75686	0.03955	0.20359
13.92	0.06372	0.06372	0.87256		13.92	0.99437	0.08606	-0.08043		13.92	0.71297	0.04132	0.24571
13.93	0.06506	0.06506	0.86988		13.93	1.00903	0.08058	-0.08961		13.93	0.6737	0.0435	0.2828
13.94	0.06403	0.06403	0.87194		13.94	1.01834	0.07529	-0.09363		13.94	0.6475	0.04735	0.30515
13.95	0.06003	0.06003	0.87994		13.95	1.02272	0.06966	-0.09238		13.95	0.63367	0.05366	0.31267
13.96	0.05431	0.05431	0.89138		13.96	1.02403	0.0645	-0.08853		13.96	0.62867	0.06096	0.31037
13.97	0.04841	0.04841	0.90318		13.97	1.02327	0.06099	-0.08426		13.97	0.63056	0.06732	0.30212
13.98	0.04344	0.04344	0.91312		13.98	1.02123	0.06004	-0.08127		13.98	0.6386	0.0713	0.2901
13.99	0.03822	0.03822	0.92356		13.99	1.01757	0.06094	-0.07851		13.99	0.65618	0.07421	0.26961
14	0.03347	0.03347	0.93306		14	1.01204	0.06384	-0.07588		14	0.67867	0.07549	0.24584
14.01	0.03028	0.03028	0.93944		14.01	1.00448	0.06909	-0.07357		14.01	0.70022	0.07417	0.22561
14.02	0.0297	0.0297	0.9406		14.02	0.99457	0.07747	-0.07204		14.02	0.71784	0.06884	0.21332
14.03	0.03143	0.03143	0.93714		14.03	0.98223	0.08925	-0.07148		14.03	0.73512	0.05939	0.20549
14.04	0.03404	0.03404	0.93192		14.04	0.96828	0.10235	-0.07063		14.04	0.75053	0.04878	0.20069
14.05	0.03609	0.03609	0.92782		14.05	0.95362	0.11461	-0.06823		14.05	0.76221	0.04008	0.19771
14.06	0.03718	0.03718	0.92564		14.06	0.93761	0.12576	-0.06337		14.06	0.76833	0.03454	0.19713
14.07	0.03803	0.03803	0.92394		14.07	0.91997	0.13683	-0.0568		14.07	0.77008	0.03053	0.19939
14.08	0.03854	0.03854	0.92292		14.08	0.9029	0.14686	-0.04976		14.08	0.77052	0.02734	0.20214
14.09	0.03861	0.03861	0.92278		14.09	0.88855	0.1549	-0.04345		14.09	0.7726	0.02426	0.20314
14.1	0.03804	0.03804	0.92392		14.1	0.87833	0.16087	-0.0392		14.1	0.77489	0.02237	0.20274
14.11	0.03701	0.03701	0.92598		14.11	0.87041	0.16522	-0.03563		14.11	0.77725	0.02118	0.20157
14.12	0.03589	0.03589	0.92822		14.12	0.86219	0.16807	-0.03026		14.12	0.78245	0.01868	0.19887
14.13	0.03499	0.03499	0.93002		14.13	0.85121	0.1697	-0.02091		14.13	0.79322	0.01286	0.19392
14.14	0.03404	0.03404	0.93192		14.14	0.83769	0.17174	-0.00943		14.14	0.81023	0.00294	0.18683
14.15	0.03316	0.03316	0.93368		14.15	0.82273	0.17241	0.00486		14.15	0.83131	-0.00919	0.17788
14.16	0.03265	0.03265	0.9347		14.16	0.80698	0.16877	0.02425		14.16	0.85406	-0.02129	0.16723
14.17	0.03267	0.03267	0.93466		14.17	0.79038	0.15798	0.05164		14.17	0.877	-0.03163	0.15463
14.18	0.0323	0.0323	0.9354		14.18	0.76939	0.13954	0.09107		14.18	0.90418	-0.04226	0.13808
14.19	0.03258	0.03258	0.93484		14.19	0.74857	0.11639	0.13504		14.19	0.93159	-0.05193	0.12034
14.2	0.03498	0.03498	0.93004		14.2	0.73413	0.09168	0.17419		14.2	0.9533	-0.05842	0.10512
14.21	0.04089	0.04089	0.91822		14.21	0.73116	0.06722	0.20162		14.21	0.96413	-0.05967	0.09554
14.22	0.05031	0.05031	0.89938		14.22	0.73719	0.03944	0.22337		14.22	0.96549	-0.05585	0.09036
14.23	0.06169	0.06169	0.87662		14.23	0.75024	0.01171	0.23805		14.23	0.96101	-0.049	0.08799
14.24	0.0734	0.0734	0.8532		14.24	0.76892	-0.01158	0.24266		14.24	0.95408	-0.04117	0.08709
14.25	0.08475	0.08475	0.8305		14.25	0.79386	-0.02757	0.23371		14.25	0.94639	-0.03377	0.08738
14.26	0.0973	0.0973	0.8054		14.26	0.82846	-0.03903	0.21057		14.26	0.93504	-0.02566	0.09062
14.27	0.10945	0.10945	0.7811		14.27	0.86612	-0.04553	0.17941		14.27	0.92245	-0.01675	0.0943
14.28	0.1193	0.1193	0.7614		14.28	0.89948	-0.04616	0.14668		14.28	0.9116	-0.0071	0.0955
14.29	0.12562	0.12562	0.74876		14.29	0.92495	-0.03896	0.11401		14.29	0.90526	0.00354	0.0912
14.3	0.12945	0.12945	0.7411		14.3	0.94772	-0.023	0.07528		14.3	0.90269	0.01553	0.08178
14.31	0.13113	0.13113	0.73774		14.31	0.96506	-0.00336	0.0383		14.31	0.9004	0.02778	0.07182
14.32	0.13092	0.13092	0.73816		14.32	0.97366	0.01464	0.0117		14.32	0.8949	0.03915	0.06595
14.33	0.1285	0.1285	0.743		14.33	0.96958	0.0279	0.00252		14.33	0.88438	0.04918	0.06644
14.34	0.12343	0.12343	0.75314		14.34	0.9533	0.03939	0.00731		14.34	0.87102	0.05863	0.07035
14.35	0.11713	0.11713	0.76574		14.35	0.93177	0.04998	0.01825		14.35	0.85458	0.06709	0.07833
14.36	0.1111	0.1111	0.7778		14.36	0.91206	0.06038	0.02756		14.36	0.83469	0.07404	0.09127
14.37	0.10585	0.10585	0.7883		14.37	0.89753	0.07018	0.03229		14.37	0.80998	0.07938	0.11064
14.38	0.1004	0.1004	0.7992		14.38	0.884	0.07861	0.03739		14.38	0.78012	0.08348	0.1364
14.39	0.09535	0.09535	0.8093		14.39	0.8716	0.0878	0.0406		14.39	0.74852	0.08597	0.16551
14.4	0.09136	0.09136	0.81728		14.4	0.86065	0.09993	0.03942		14.4	0.71869	0.0865	0.19481
14.41	0.08912	0.08912	0.82176		14.41	0.85334	0.11776	0.0289		14.41	0.69209	0.08476	0.22315
14.42	0.08841	0.08841	0.82318		14.42	0.85042	0.14075	0.00883		14.42	0.66655	0.0809	0.25255
14.43	0.08813	0.08813	0.82374		14.43	0.84613	0.16405	-0.01018		14.43	0.64257	0.07534	0.28209
14.44	0.0872	0.0872	0.8256		14.44	0.83464	0.18277	-0.01741		14.44	0.62074	0.06848	0.31078
14.45	0.08517	0.08517	0.82966		14.45	0.81236	0.19485	-0.00721		14.45	0.60156	0.05976	0.33868
14.46	0.08274	0.08274	0.83452		14.46	0.7824	0.2034	0.0142		14.46	0.58476	0.04856	0.36668
14.47	0.07968	0.07968	0.84064		14.47	0.74707	0.20762	0.04531		14.47	0.56974	0.03701	0.39325
14.48	0.07571	0.07571	0.84858		14.48	0.70855	0.20656	0.08489		14.48	0.55589	0.0273	0.41681
14.49	0.07045	0.07045	0.8591		14.49	0.66587	0.19811	0.13602		14.49	0.54226	0.02041	0.43733
14.5	0.06388	0.06388	0.87224		14.5	0.61613	0.1817	0.20217		14.5	0.52878	0.0149	0.45632
14.51	0.05676	0.05676	0.88648		14.51	0.56579	0.16224	0.27197		14.51	0.51728	0.01119	0.47153
14.52	0.04989	0.04989	0.90022		14.52	0.52161	0.14476	0.33363		14.52	0.50967	0.00982	0.48051
14.53	0.04368	0.04368	0.91264		14.53	0.48636	0.13213	0.38151		14.53	0.5068	0.01152	0.48168
14.54	0.03762	0.03762	0.92476		14.54	0.45441	0.12107	0.42452		14.54	0.50719	0.01641	0.4764
14.55	0.0318	0.0318	0.9364		14.55	0.42981	0.11192	0.45827		14.55	0.51164	0.02307	0.46529
14.56	0.02641	0.02641	0.94718		14.56	0.41723	0.10533	0.47744		14.56	0.52114	0.03004	0.44882
14.57	0.02147	0.02147	0.95706		14.57	0.42098	0.10184	0.47718		14.57	0.53684	0.03634	0.42682
14.58	0.01676	0.01676	0.96648		14.58	0.44016	0.10117	0.45867		14.58	0.5591	0.043	0.3979
14.59	0.01255	0.01255	0.9749		14.59	0.4701	0.10297	0.42693		14.59	0.58577	0.04984	0.36439
14.6	0.00917	0.00917	0.98166		14.6	0.50604	0.10687	0.38709		14.6	0.61458	0.05655	0.32887
14.61	0.0068	0.0068	0.9864		14.61	0.54535	0.11257	0.34208		14.61	0.64386	0.06287	0.29327
14.62	0.00508	0.00508	0.98984		14.62	0.59408	0.12018	0.28574		14.62	0.67516	0.06895	0.25589
14.63	0.00426	0.00426	0.99148		14.63	0.64722	0.12985	0.22293		14.63	0.70823	0.07488	0.21689
14.64	0.0047	0.0047	0.9906		14.64	0.69797	0.14175	0.16028		14.64	0.74242	0.0807	0.17688
14.65	0.00681	0.00681	0.98638		14.65	0.7404	0.15605	0.10355		14.65	0.7774	0.08653	0.13607
14.66	0.011	0.011	0.978		14.66	0.77762	0.17302	0.04936		14.66	0.81486	0.09282	0.09232
14.67	0.0165	0.0165	0.967		14.67	0.81095	0.19222	-0.00317		14.67	0.85325	0.09901	0.04774
14.68	0.02236	0.02236	0.95528		14.68	0.84017	0.21305	-0.05322		14.68	0.89022	0.10433	0.00545
14.69	0.02772	0.02772	0.94456		14.69	0.86515	0.23511	-0.10026		14.69	0.92379	0.10807	-0.03186
14.7	0.03377	0.03377	0.93246		14.7	0.88725	0.26104	-0.14829		14.7	0.95889	0.1108	-0.06969
14.71	0.04003	0.04003	0.91994		14.71	0.90549	0.28894	-0.19443		14.71	0.9927	0.11246	-0.10516
14.72	0.04504	0.04504	0.90992		14.72	0.91788	0.31489	-0.23277		14.72	1.01848	0.11252	-0.131
14.73	0.04733	0.04733	0.90534		14.73	0.92246	0.33506	-0.25752		14.73	1.02956	0.11043	-0.13999
14.74	0.0465	0.0465	0.907		14.74	0.91803	0.35117	-0.2692		14.74	1.02236	0.10534	-0.1277
14.75	0.04343	0.04343	0.91314		14.75	0.90609	0.36432	-0.27041		14.75	1.0017	0.09788	-0.09958
14.76	0.03882	0.03882	0.92236		14.76	0.88874	0.37142	-0.26016		14.76	0.9737	0.08957	-0.06327
14.77	0.03335	0.03335	0.9333		14.77	0.86805	0.36946	-0.23751		14.77	0.94445	0.08189	-0.02634
14.78	0.02674	0.02674	0.94652		14.78	0.84118	0.35661	-0.19779		14.78	0.91335	0.07504	0.01161
14.79	0.01843	0.01843	0.96314		14.79	0.80614	0.33463	-0.14077		14.79	0.87612	0.06805	0.05583
14.8	0.0097	0.0097	0.9806		14.8	0.77116	0.30538	-0.07654		14.8	0.83897	0.06162	0.09941
14.81	0.00181	0.00181	0.99638		14.81	0.7445	0.27074	-0.01524		14.81	0.8082	0.05649	0.13531
14.82	-0.0045	-0.0045	1.009		14.82	0.73202	0.2308	0.03718		14.82	0.78845	0.05333	0.15822
14.83	-0.01017	-0.01017	1.02034		14.83	0.72918	0.18268	0.08814		14.83	0.77655	0.05202	0.17143
14.84	-0.01502	-0.01502	1.03004		14.84	0.73358	0.13014	0.13628		14.84	0.77004	0.05173	0.17823
14.85	-0.01874	-0.01874	1.03748		14.85	0.7433	0.07745	0.17925		14.85	0.76673	0.05166	0.18161
14.86	-0.02113	-0.02113	1.04226		14.86	0.75745	0.02765	0.2149		14.86	0.7652	0.05109	0.18371
14.87	-0.0227	-0.0227	1.0454		14.87	0.78128	-0.02491	0.24363		14.87	0.76906	0.05044	0.1805
14.88	-0.02312	-0.02312	1.04624		14.88	0.81012	-0.07696	0.26684		14.88	0.77576	0.04986	0.17438
14.89	-0.02179	-0.02179	1.04358		14.89	0.83697	-0.12274	0.28577		14.89	0.78117	0.04931	0.16952
14.9	-0.01815	-0.01815	1.0363		14.9	0.85496	-0.15661	0.30165		14.9	0.78125	0.04873	0.17002
14.91	-0.01197	-0.01197	1.02394		14.91	0.86323	-0.17948	0.31625		14.91	0.77557	0.04733	0.1771
14.92	-0.0037	-0.0037	1.0074		14.92	0.86576	-0.19373	0.32797		14.92	0.76642	0.04558	0.188
14.93	0.00622	0.00622	0.98756		14.93	0.86537	-0.19924	0.33387		14.93	0.75534	0.04472	0.19994
14.94	0.01728	0.01728	0.96544		14.94	0.86486	-0.19589	0.33103		14.94	0.74383	0.04595	0.21022
14.95	0.03041	0.03041	0.93918		14.95	0.86585	-0.18078	0.31493		14.95	0.73118	0.05053	0.21829
14.96	0.04626	0.04626	0.90748		14.96	0.86674	-0.15299	0.28625		14.96	0.71597	0.05797	0.22606
14.97	0.06234	0.06234	0.87532		14.97	0.8662	-0.11931	0.25311		14.97	0.70117	0.06634	0.23249
14.98	0.0761	0.0761	0.8478		14.98	0.86291	-0.08662	0.22371		14.98	0.68978	0.07375	0.23647
14.99	0.08539	0.08539	0.82922		14.99	0.85577	-0.06007	0.2043		14.99	0.6841	0.0789	0.237
15	0.09113	0.09113	0.81774		15	0.84524	-0.03524	0.19		15	0.68219	0.0835	0.23431
15.01	0.0946	0.0946	0.8108		15.01	0.83202	-0.01162	0.1796		15.01	0.68376	0.08701	0.22923
15.02	0.0969	0.0969	0.8062		15.02	0.81668	0.01025	0.17307		15.02	0.68895	0.08843	0.22262
15.03	0.09911	0.09911	0.80178		15.03	0.79969	0.02979	0.17052		15.03	0.69789	0.08677	0.21534
15.04	0.10077	0.10077	0.79846		15.04	0.77783	0.04621	0.17596		15.04	0.71022	0.08148	0.2083
15.05	0.10158	0.10158	0.79684		15.05	0.75285	0.06032	0.18683		15.05	0.72607	0.07346	0.20047
15.06	0.10189	0.10189	0.79622		15.06	0.7294	0.07351	0.19709		15.06	0.74587	0.06387	0.19026
15.07	0.102	0.102	0.796		15.07	0.71205	0.08713	0.20082		15.07	0.77003	0.05386	0.17611
15.08	0.10266	0.10266	0.79468		15.08	0.70226	0.10153	0.19621		15.08	0.80175	0.0431	0.15515
15.09	0.104	0.104	0.792		15.09	0.69668	0.11568	0.18764		15.09	0.8424	0.03038	0.12722
15.1	0.10452	0.10452	0.79096		15.1	0.69627	0.13007	0.17366		15.1	0.88456	0.01766	0.09778
15.11	0.1027	0.1027	0.7946		15.11	0.70215	0.14526	0.15259		15.11	0.92067	0.00697	0.07236
15.12	0.09705	0.09705	0.8059		15.12	0.71579	0.16192	0.12229		15.12	0.94474	0.00013	0.05513
15.13	0.08728	0.08728	0.82544		15.13	0.73958	0.18101	0.07941		15.13	0.96304	-0.00343	0.04039
15.14	0.07496	0.07496	0.85008		15.14	0.76991	0.20103	0.02906		15.14	0.97473	-0.00472	0.02999
15.15	0.06179	0.06179	0.87642		15.15	0.80216	0.22007	-0.02223		15.15	0.97642	-0.00456	0.02814
15.16	0.04948	0.04948	0.90104		15.16	0.83178	0.23625	-0.06803		15.16	0.96476	-0.00377	0.03901
15.17	0.03717	0.03717	0.92566		15.17	0.86202	0.2503	-0.11232		15.17	0.93381	-0.00195	0.06814
15.18	0.02406	0.02406	0.95188		15.18	0.89487	0.26315	-0.15802		15.18	0.8865	0.00128	0.11222
15.19	0.01191	0.01191	0.97618		15.19	0.92391	0.27326	-0.19717		15.19	0.83281	0.00508	0.16211
15.2	0.00246	0.00246	0.99508		15.2	0.94275	0.27911	-0.22186		15.2	0.78262	0.00865	0.20873
15.21	-0.00283	-0.00283	1.00566		15.21	0.94638	0.27906	-0.22544		15.21	0.74279	0.0114	0.24581
15.22	-0.00455	-0.00455	1.0091		15.22	0.93803	0.27264	-0.21067		15.22	0.70578	0.0139	0.28032
15.23	-0.00375	-0.00375	1.0075		15.23	0.92	0.26227	-0.18227		15.23	0.67195	0.0162	0.31185
15.24	-0.00138	-0.00138	1.00276		15.24	0.89402	0.25053	-0.14455		15.24	0.64321	0.01822	0.33857
15.25	0.00162	0.00162	0.99676		15.25	0.86171	0.24	-0.10171		15.25	0.62144	0.01988	0.35868
15.26	0.00601	0.00601	0.98798		15.26	0.81783	0.22996	-0.04779		15.26	0.60713	0.0212	0.37167
15.27	0.012	0.012	0.976		15.27	0.76348	0.21932	0.0172		15.27	0.59907	0.02221	0.37872
15.28	0.01852	0.01852	0.96296		15.28	0.7067	0.20888	0.08442		15.28	0.59621	0.02292	0.38087
15.29	0.02451	0.02451	0.95098		15.29	0.6554	0.19945	0.14515		15.29	0.59755	0.02331	0.37914
15.3	0.02921	0.02921	0.94158		15.3	0.61468	0.19179	0.19353		15.3	0.60281	0.02308	0.37411
15.31	0.03328	0.03328	0.93344		15.31	0.57801	0.18584	0.23615		15.31	0.61375	0.02144	0.36481
15.32	0.03693	0.03693	0.92614		15.32	0.54623	0.18073	0.27304		15.32	0.62875	0.01961	0.35164
15.33	0.04026	0.04026	0.91948		15.33	0.52134	0.17558	0.30308		15.33	0.64583	0.01899	0.33518
15.34	0.04335	0.04335	0.9133		15.34	0.50535	0.1695	0.32515		15.34	0.66302	0.02096	0.31602
15.35	0.04617	0.04617	0.90766		15.35	0.50123	0.16348	0.33529		15.35	0.6828	0.02615	0.29105
15.36	0.0487	0.0487	0.9026		15.36	0.50693	0.15769	0.33538		15.36	0.70547	0.0336	0.26093
15.37	0.05097	0.05097	0.89806		15.37	0.51766	0.15068	0.33166		15.37	0.72731	0.04224	0.23045
15.38	0.053	0.053	0.894		15.38	0.52867	0.14102	0.33031		15.38	0.74465	0.051	0.20435
15.39	0.05488	0.05488	0.89024		15.39	0.53661	0.12762	0.33577		15.39	0.75453	0.0593	0.18617
15.4	0.05681	0.05681	0.88638		15.4	0.54566	0.11145	0.34289		15.4	0.75893	0.06879	0.17228
15.41	0.05851	0.05851	0.88298		15.41	0.55515	0.0927	0.35215		15.41	0.75899	0.07844	0.16257
15.42	0.05966	0.05966	0.88068		15.42	0.56332	0.07132	0.36536		15.42	0.75536	0.08679	0.15785
15.43	0.05993	0.05993	0.88014		15.43	0.56841	0.04724	0.38435		15.43	0.7487	0.09238	0.15892
15.44	0.0591	0.0591	0.8818		15.44	0.56792	0.01485	0.41723		15.44	0.73767	0.09416	0.16817
15.45	0.05736	0.05736	0.88528		15.45	0.56275	-0.02648	0.46373		15.45	0.72166	0.09299	0.18535
15.46	0.05503	0.05503	0.88994		15.46	0.55697	-0.06623	0.50926		15.46	0.70348	0.09035	0.20617
15.47	0.0524	0.0524	0.8952		15.47	0.5546	-0.09394	0.53934		15.47	0.68593	0.08767	0.2264
15.48	0.04973	0.04973	0.90054		15.48	0.55934	-0.09986	0.54052		15.48	0.67144	0.08626	0.2423
15.49	0.04646	0.04646	0.90708		15.49	0.56963	-0.0864	0.51677		15.49	0.65785	0.08531	0.25684
15.5	0.04283	0.04283	0.91434		15.5	0.58395	-0.05888	0.47493		15.5	0.64501	0.08449	0.2705
15.51	0.03938	0.03938	0.92124		15.51	0.60177	-0.02089	0.41912		15.51	0.63403	0.08394	0.28203
15.52	0.03661	0.03661	0.92678		15.52	0.62256	0.02396	0.35348		15.52	0.62604	0.08382	0.29014
15.53	0.03463	0.03463	0.93074		15.53	0.64787	0.07809	0.27404		15.53	0.62143	0.08424	0.29433
15.54	0.03269	0.03269	0.93462		15.54	0.68074	0.15061	0.16865		15.54	0.61903	0.08516	0.29581
15.55	0.03142	0.03142	0.93716		15.55	0.71585	0.22877	0.05538		15.55	0.61941	0.08645	0.29414
15.56	0.0315	0.0315	0.937		15.56	0.74744	0.29858	-0.04602		15.56	0.62329	0.08796	0.28875
15.57	0.03363	0.03363	0.93274		15.57	0.76978	0.34617	-0.11595		15.57	0.63137	0.08957	0.27906
15.58	0.03804	0.03804	0.92392		15.58	0.78109	0.36764	-0.14873		15.58	0.64434	0.09159	0.26407
15.59	0.04427	0.04427	0.91146		15.59	0.78503	0.37185	-0.15688		15.59	0.66163	0.09402	0.24435
15.6	0.05195	0.05195	0.8961		15.6	0.78454	0.36513	-0.14967		15.6	0.68215	0.09641	0.22144
15.61	0.06068	0.06068	0.87864		15.61	0.78249	0.35378	-0.13627		15.61	0.70477	0.09827	0.19696
15.62	0.0703	0.0703	0.8594		15.62	0.7812	0.34307	-0.12427		15.62	0.72875	0.09925	0.172
15.63	0.08247	0.08247	0.83506		15.63	0.7765	0.32661	-0.10311		15.63	0.75681	0.10013	0.14306
15.64	0.0961	0.0961	0.8078		15.64	0.76972	0.30517	-0.07489		15.64	0.7875	0.10062	0.11188
15.65	0.10922	0.10922	0.78156		15.65	0.7644	0.28299	-0.04739		15.65	0.81797	0.09999	0.08204
15.66	0.11989	0.11989	0.76022		15.66	0.76403	0.26426	-0.02829		15.66	0.84542	0.09754	0.05704
15.67	0.12692	0.12692	0.74616		15.67	0.77185	0.25244	-0.02429		15.67	0.86787	0.09272	0.03941
15.68	0.13193	0.13193	0.73614		15.68	0.78733	0.24599	-0.03332		15.68	0.88717	0.08591	0.02692
15.69	0.13488	0.13488	0.73024		15.69	0.80684	0.24199	-0.04883		15.69	0.90404	0.07744	0.01852
15.7	0.13554	0.13554	0.72892		15.7	0.8267	0.23766	-0.06436		15.7	0.919	0.06762	0.01338
15.71	0.13364	0.13364	0.73272		15.71	0.84326	0.23021	-0.07347		15.71	0.93256	0.05673	0.01071
15.72	0.12834	0.12834	0.74332		15.72	0.85564	0.21866	-0.0743		15.72	0.94484	0.04422	0.01094
15.73	0.1195	0.1195	0.761		15.73	0.86657	0.20493	-0.0715		15.73	0.95548	0.02965	0.01487
15.74	0.10872	0.10872	0.78256		15.74	0.87582	0.18953	-0.06535		15.74	0.96451	0.01426	0.02123
15.75	0.09759	0.09759	0.80482		15.75	0.88314	0.17294	-0.05608		15.75	0.97199	-0.00071	0.02872
15.76	0.08767	0.08767	0.82466		15.76	0.88824	0.15561	-0.04385		15.76	0.97799	-0.01402	0.03603
15.77	0.07802	0.07802	0.84396		15.77	0.88939	0.13551	-0.0249		15.77	0.98446	-0.0265	0.04204
15.78	0.06802	0.06802	0.86396		15.78	0.8873	0.11303	-0.00033		15.78	0.99076	-0.03862	0.04786
15.79	0.05863	0.05863	0.88274		15.79	0.88448	0.09088	0.02464		15.79	0.99419	-0.0495	0.05531
15.8	0.05079	0.05079	0.89842		15.8	0.88339	0.07178	0.04483		15.8	0.99207	-0.05829	0.06622
15.81	0.04543	0.04543	0.90914		15.81	0.8864	0.05828	0.05532		15.81	0.98179	-0.06416	0.08237
15.82	0.04263	0.04263	0.91474		15.82	0.89336	0.0501	0.05654		15.82	0.9625	-0.06719	0.10469
15.83	0.04168	0.04168	0.91664		15.83	0.90269	0.04561	0.0517		15.83	0.93662	-0.06794	0.13132
15.84	0.04187	0.04187	0.91626		15.84	0.91305	0.04347	0.04348		15.84	0.90689	-0.06683	0.15994
15.85	0.0425	0.0425	0.915		15.85	0.92311	0.04234	0.03455		15.85	0.87603	-0.0643	0.18827
15.86	0.04307	0.04307	0.91386		15.86	0.93219	0.04158	0.02623		15.86	0.84562	-0.06057	0.21495
15.87	0.0444	0.0444	0.9112		15.87	0.94304	0.04398	0.01298		15.87	0.81106	-0.0548	0.24374
15.88	0.04629	0.04629	0.90742		15.88	0.95408	0.04789	-0.00197		15.88	0.77459	-0.04747	0.27288
15.89	0.04827	0.04827	0.90346		15.89	0.96282	0.05074	-0.01356		15.89	0.73994	-0.03935	0.29941
15.9	0.04989	0.04989	0.90022		15.9	0.96677	0.04997	-0.01674		15.9	0.71085	-0.0312	0.32035
15.91	0.0507	0.0507	0.8986		15.91	0.9634	0.04316	-0.00656		15.91	0.69028	-0.0233	0.33302
15.92	0.05068	0.05068	0.89864		15.92	0.95246	0.03051	0.01703		15.92	0.6765	-0.01443	0.33793
15.93	0.0504	0.0504	0.8992		15.93	0.93724	0.01477	0.04799		15.93	0.66743	-0.00534	0.33791
15.94	0.05041	0.05041	0.89918		15.94	0.9212	-0.00124	0.08004		15.94	0.6612	0.003	0.3358
15.95	0.05129	0.05129	0.89742		15.95	0.90778	-0.01471	0.10693		15.95	0.65591	0.00964	0.33445
15.96	0.0536	0.0536	0.8928		15.96	0.89698	-0.0244	0.12742		15.96	0.65135	0.01359	0.33506
15.97	0.05727	0.05727	0.88546		15.97	0.88337	-0.03292	0.14955		15.97	0.65014	0.01495	0.33491
15.98	0.06154	0.06154	0.87692		15.98	0.87155	-0.03982	0.16827		15.98	0.65035	0.01503	0.33462
15.99	0.06568	0.06568	0.86864		15.99	0.86669	-0.04445	0.17776		15.99	0.64976	0.0152	0.33504
16	0.06894	0.06894	0.86212		16	0.87392	-0.04612	0.1722		16	0.64618	0.01677	0.33705
16.01	0.07106	0.07106	0.85788		16.01	0.89455	-0.0427	0.14815		16.01	0.6381	0.02016	0.34174
16.02	0.07272	0.07272	0.85456		16.02	0.92364	-0.03297	0.10933		16.02	0.62672	0.02412	0.34916
16.03	0.07379	0.07379	0.85242		16.03	0.96276	-0.02119	0.05843		16.03	0.6135	0.02897	0.35753
16.04	0.07414	0.07414	0.85172		16.04	1.01372	-0.01177	-0.00195		16.04	0.59987	0.03505	0.36508
16.05	0.07361	0.07361	0.85278		16.05	1.07832	-0.00906	-0.06926		16.05	0.58726	0.04273	0.37001
16.06	0.0719	0.0719	0.8562		16.06	1.16261	-0.01442	-0.14819		16.06	0.57533	0.05295	0.37172
16.07	0.06897	0.06897	0.86206		16.07	1.26884	-0.02429	-0.24455		16.07	0.56242	0.06598	0.3716
16.08	0.06533	0.06533	0.86934		16.08	1.38574	-0.03875	-0.34699		16.08	0.55012	0.08012	0.36976
16.09	0.06152	0.06152	0.87696		16.09	1.50182	-0.05798	-0.44384		16.09	0.54008	0.09365	0.36627
16.1	0.05806	0.05806	0.88388		16.1	1.60567	-0.08215	-0.52352		16.1	0.53395	0.10484	0.36121
16.11	0.05509	0.05509	0.88982		16.11	1.69998	-0.11599	-0.58399		16.11	0.53216	0.11343	0.35441
16.12	0.05218	0.05218	0.89564		16.12	1.79753	-0.16221	-0.63532		16.12	0.53333	0.12092	0.34575
16.13	0.04937	0.04937	0.90126		16.13	1.88661	-0.21158	-0.67503		16.13	0.53756	0.12689	0.33555
16.14	0.04669	0.04669	0.90662		16.14	1.95504	-0.25475	-0.70029		16.14	0.54499	0.13086	0.32415
16.15	0.04418	0.04418	0.91164		16.15	1.99077	-0.28243	-0.70834		16.15	0.55575	0.13235	0.3119
16.16	0.04171	0.04171	0.91658		16.16	1.98163	-0.29072	-0.69091		16.16	0.57052	0.1304	0.29908
16.17	0.03914	0.03914	0.92172		16.17	1.93162	-0.28659	-0.64503		16.17	0.58964	0.12481	0.28555
16.18	0.03677	0.03677	0.92646		16.18	1.85783	-0.27203	-0.5858		16.18	0.61178	0.11726	0.27096
16.19	0.0349	0.0349	0.9302		16.19	1.77739	-0.24882	-0.52857		16.19	0.63558	0.10945	0.25497
16.2	0.03382	0.03382	0.93236		16.2	1.70732	-0.21874	-0.48858		16.2	0.65971	0.10306	0.23723
16.21	0.03368	0.03368	0.93264		16.21	1.65333	-0.18016	-0.47317		16.21	0.68433	0.09879	0.21688
16.22	0.03422	0.03422	0.93156		16.22	1.60009	-0.12931	-0.47078		16.22	0.71124	0.09523	0.19353
16.23	0.03542	0.03542	0.92916		16.23	1.54952	-0.07136	-0.47816		16.23	0.73894	0.0923	0.16876
16.24	0.03723	0.03723	0.92554		16.24	1.5043	-0.01172	-0.49258		16.24	0.76582	0.09	0.14418
16.25	0.03963	0.03963	0.92074		16.25	1.46709	0.04422	-0.51131		16.25	0.79026	0.08831	0.12143
16.26	0.04281	0.04281	0.91438		16.26	1.4415	0.09418	-0.53568		16.26	0.81065	0.08759	0.10176
16.27	0.04714	0.04714	0.90572		16.27	1.42863	0.14354	-0.57217		16.27	0.82712	0.08842	0.08446
16.28	0.05205	0.05205	0.8959		16.28	1.42263	0.19135	-0.61398		16.28	0.84182	0.08985	0.06833
16.29	0.05696	0.05696	0.88608		16.29	1.41738	0.23616	-0.65354		16.29	0.85696	0.09088	0.05216
16.3	0.06125	0.06125	0.8775		16.3	1.40681	0.27655	-0.68336		16.3	0.8747	0.09052	0.03478
16.31	0.06419	0.06419	0.87162		16.31	1.3868	0.31157	-0.69837		16.31	0.89558	0.08783	0.01659
16.32	0.0653	0.0653	0.8694		16.32	1.36221	0.34248	-0.70469		16.32	0.91525	0.08298	0.00177
16.33	0.06582	0.06582	0.86836		16.33	1.3341	0.36944	-0.70354		16.33	0.93643	0.07692	-0.01335
16.34	0.06711	0.06711	0.86578		16.34	1.30278	0.39241	-0.69519		16.34	0.96267	0.07062	-0.03329
16.35	0.07051	0.07051	0.85898		16.35	1.26858	0.41134	-0.67992		16.35	0.99747	0.06505	-0.06252
16.36	0.07714	0.07714	0.84572		16.36	1.23146	0.42632	-0.65778		16.36	1.04476	0.06083	-0.10559
16.37	0.08615	0.08615	0.8277		16.37	1.18965	0.438	-0.62765		16.37	1.10761	0.05639	-0.164
16.38	0.09708	0.09708	0.80584		16.38	1.14441	0.44591	-0.59032		16.38	1.18026	0.05224	-0.2325
16.39	0.10973	0.10973	0.78054		16.39	1.09764	0.44932	-0.54696		16.39	1.25578	0.04938	-0.30516
16.4	0.1239	0.1239	0.7522		16.4	1.0512	0.44753	-0.49873		16.4	1.3273	0.04881	-0.37611
16.41	0.13964	0.13964	0.72072		16.41	1.00676	0.4398	-0.44656		16.41	1.38898	0.05157	-0.44055
16.42	0.16017	0.16017	0.67966		16.42	0.96248	0.42527	-0.38775		16.42	1.45264	0.05887	-0.51151
16.43	0.18387	0.18387	0.63226		16.43	0.91806	0.40493	-0.32299		16.43	1.51662	0.06935	-0.58597
16.44	0.20715	0.20715	0.5857		16.44	0.87451	0.38024	-0.25475		16.44	1.57167	0.08102	-0.65269
16.45	0.22644	0.22644	0.54712		16.45	0.83279	0.35264	-0.18543		16.45	1.60864	0.0919	-0.70054
16.46	0.23823	0.23823	0.52354		16.46	0.79385	0.32351	-0.11736		16.46	1.61842	0.10002	-0.71844
16.47	0.24208	0.24208	0.51584		16.47	0.75664	0.29075	-0.04739		16.47	1.59425	0.10577	-0.70002
16.48	0.2404	0.2404	0.5192		16.48	0.72063	0.25366	0.02571		16.48	1.54298	0.11042	-0.6534
16.49	0.23452	0.23452	0.53096		16.49	0.68699	0.21476	0.09825		16.49	1.47554	0.11386	-0.5894
16.5	0.22577	0.22577	0.54846		16.5	0.65687	0.17657	0.16656		16.5	1.40277	0.11602	-0.51879
16.51	0.21547	0.21547	0.56906		16.51	0.6314	0.14156	0.22704		16.51	1.33545	0.11681	-0.45226
16.52	0.20312	0.20312	0.59376		16.52	0.61086	0.10969	0.27945		16.52	1.27541	0.11528	-0.39069
16.53	0.18683	0.18683	0.62634		16.53	0.59414	0.07814	0.32772		16.53	1.2121	0.11074	-0.32284
16.54	0.16839	0.16839	0.66322		16.54	0.58139	0.04844	0.37017		16.54	1.14831	0.10501	-0.25332
16.55	0.14967	0.14967	0.70066		16.55	0.5728	0.02223	0.40497		16.55	1.08719	0.09996	-0.18715
16.56	0.13253	0.13253	0.73494		16.56	0.56855	0.00112	0.43033		16.56	1.03187	0.09743	-0.1293
16.57	0.11824	0.11824	0.76352		16.57	0.5688	-0.01401	0.44521		16.57	0.98484	0.09895	-0.08379
16.58	0.10509	0.10509	0.78982		16.58	0.5735	-0.02545	0.45195		16.58	0.9443	0.10363	-0.04793
16.59	0.0929	0.0929	0.8142		16.59	0.58247	-0.03259	0.45012		16.59	0.9088	0.11045	-0.01925
16.6	0.08183	0.08183	0.83634		16.6	0.59553	-0.03432	0.43879		16.6	0.87719	0.11849	0.00432
16.61	0.07204	0.07204	0.85592		16.61	0.61251	-0.02955	0.41704		16.61	0.84832	0.12686	0.02482
16.62	0.06366	0.06366	0.87268		16.62	0.6332	-0.01718	0.38398		16.62	0.82109	0.13472	0.04419
16.63	0.05674	0.05674	0.88652		16.63	0.65688	0.00311	0.34001		16.63	0.79563	0.14315	0.06122
16.64	0.05113	0.05113	0.89774		16.64	0.68396	0.03039	0.28565		16.64	0.77263	0.15228	0.07509
16.65	0.04673	0.04673	0.90654		16.65	0.7153	0.0636	0.2211		16.65	0.75256	0.16141	0.08603
16.66	0.04339	0.04339	0.91322		16.66	0.75176	0.10171	0.14653		16.66	0.7359	0.1699	0.0942
16.67	0.04101	0.04101	0.91798		16.67	0.79418	0.14368	0.06214		16.67	0.72311	0.17706	0.09983
16.68	0.03966	0.03966	0.92068		16.68	0.84487	0.19366	-0.03853		16.68	0.71421	0.18273	0.10306
16.69	0.0395	0.0395	0.921		16.69	0.90417	0.25461	-0.15878		16.69	0.70875	0.18745	0.1038
16.7	0.04034	0.04034	0.91932		16.7	0.9684	0.3193	-0.2877		16.7	0.70681	0.19132	0.10187
16.71	0.04198	0.04198	0.91604		16.71	1.0339	0.3805	-0.4144		16.71	0.70847	0.19444	0.09709
16.72	0.04424	0.04424	0.91152		16.72	1.09703	0.43102	-0.52805		16.72	0.71382	0.19689	0.08929
16.73	0.04714	0.04714	0.90572		16.73	1.15675	0.46559	-0.62234		16.73	0.72338	0.19884	0.07778
16.74	0.05146	0.05146	0.89708		16.74	1.22258	0.4905	-0.71308		16.74	0.7389	0.20056	0.06054
16.75	0.05666	0.05666	0.88668		16.75	1.28936	0.50709	-0.79645		16.75	0.75867	0.20171	0.03962
16.76	0.06199	0.06199	0.87602		16.76	1.34949	0.51528	-0.86477		16.76	0.78047	0.20189	0.01764
16.77	0.06673	0.06673	0.86654		16.77	1.39546	0.515	-0.91046		16.77	0.80213	0.20068	-0.00281
16.78	0.07015	0.07015	0.8597		16.78	1.4198	0.50612	-0.92592		16.78	0.82152	0.1977	-0.01922
16.79	0.07329	0.07329	0.85342		16.79	1.41976	0.48292	-0.90268		16.79	0.8408	0.19356	-0.03436
16.8	0.07645	0.07645	0.8471		16.8	1.40083	0.44649	-0.84732		16.8	0.86104	0.18845	-0.04949
16.81	0.07868	0.07868	0.84264		16.81	1.36898	0.40367	-0.77265		16.81	0.88041	0.18176	-0.06217
16.82	0.07902	0.07902	0.84196		16.82	1.3301	0.36127	-0.69137		16.82	0.89713	0.17292	-0.07005
16.83	0.07651	0.07651	0.84698		16.83	1.29006	0.32605	-0.61611		16.83	0.90941	0.16135	-0.07076
16.84	0.07017	0.07017	0.85966		16.84	1.25024	0.302	-0.55224		16.84	0.91581	0.1461	-0.06191
16.85	0.05994	0.05994	0.88012		16.85	1.2013	0.28329	-0.48459		16.85	0.9171	0.12643	-0.04353
16.86	0.04713	0.04713	0.90574		16.86	1.14753	0.26862	-0.41615		16.86	0.91463	0.10403	-0.01866
16.87	0.03306	0.03306	0.93388		16.87	1.09445	0.2573	-0.35175		16.87	0.90968	0.0807	0.00962
16.88	0.01907	0.01907	0.96186		16.88	1.04751	0.24868	-0.29619		16.88	0.90351	0.05826	0.03823
16.89	0.00639	0.00639	0.98722		16.89	1.01205	0.24214	-0.25419		16.89	0.89737	0.03839	0.06424
16.9	-0.00687	-0.00687	1.01374		16.9	0.98769	0.23972	-0.22741		16.9	0.8907	0.01898	0.09032
16.91	-0.02101	-0.02101	1.04202		16.91	0.97088	0.24126	-0.21214		16.91	0.88283	-0.00056	0.11773
16.92	-0.03461	-0.03461	1.06922		16.92	0.95936	0.2448	-0.20416		16.92	0.87376	-0.01875	0.14499
16.93	-0.04621	-0.04621	1.09242		16.93	0.95092	0.24841	-0.19933		16.93	0.86352	-0.03411	0.17059
16.94	-0.05442	-0.05442	1.10884		16.94	0.94336	0.25018	-0.19354		16.94	0.8521	-0.0452	0.1931
16.95	-0.05823	-0.05823	1.11646		16.95	0.936	0.24913	-0.18513		16.95	0.83938	-0.05098	0.2116
16.96	-0.05863	-0.05863	1.11726		16.96	0.9321	0.2473	-0.1794		16.96	0.82502	-0.05242	0.2274
16.97	-0.05626	-0.05626	1.11252		16.97	0.93045	0.24465	-0.1751		16.97	0.80942	-0.05023	0.24081
16.98	-0.05166	-0.05166	1.10332		16.98	0.92945	0.24088	-0.17033		16.98	0.79302	-0.04504	0.25202
16.99	-0.04538	-0.04538	1.09076		16.99	0.92747	0.23571	-0.16318		16.99	0.77626	-0.03747	0.26121
17	-0.03795	-0.03795	1.0759		17	0.92295	0.22886	-0.15181		17	0.75956	-0.02813	0.26857
17.01	-0.02779	-0.02779	1.05558		17.01	0.91617	0.21917	-0.13534		17.01	0.74186	-0.01552	0.27366
17.02	-0.01476	-0.01476	1.02952		17.02	0.90819	0.20701	-0.1152		17.02	0.723	0.00055	0.27645
17.03	-0.00048	-0.00048	1.00096		17.03	0.89923	0.19379	-0.09302		17.03	0.70407	0.01859	0.27734
17.04	0.01344	0.01344	0.97312		17.04	0.88953	0.18093	-0.07046		17.04	0.68611	0.03707	0.27682
17.05	0.02539	0.02539	0.94922		17.05	0.8793	0.16982	-0.04912		17.05	0.6702	0.05452	0.27528
17.06	0.03419	0.03419	0.93162		17.06	0.86858	0.16116	-0.02974		17.06	0.65722	0.07013	0.27265
17.07	0.04125	0.04125	0.9175		17.07	0.85664	0.15223	-0.00887		17.07	0.64663	0.08653	0.26684
17.08	0.04693	0.04693	0.90614		17.08	0.84388	0.14393	0.01219		17.08	0.63786	0.10297	0.25917
17.09	0.0513	0.0513	0.8974		17.09	0.8309	0.13786	0.03124		17.09	0.6304	0.11804	0.25156
17.1	0.05442	0.05442	0.89116		17.1	0.8183	0.1356	0.0461		17.1	0.62376	0.13036	0.24588
17.11	0.05635	0.05635	0.8873		17.11	0.80667	0.13873	0.0546		17.11	0.61745	0.13853	0.24402
17.12	0.05674	0.05674	0.88652		17.12	0.79524	0.14897	0.05579		17.12	0.61186	0.14194	0.2462
17.13	0.05531	0.05531	0.88938		17.13	0.78292	0.16576	0.05132		17.13	0.60771	0.14159	0.2507
17.14	0.05265	0.05265	0.8947		17.14	0.77111	0.18671	0.04218		17.14	0.60427	0.13818	0.25755
17.15	0.04937	0.04937	0.90126		17.15	0.76122	0.20943	0.02935		17.15	0.60076	0.13239	0.26685
17.16	0.04606	0.04606	0.90788		17.16	0.75463	0.23153	0.01384		17.16	0.59644	0.1249	0.27866
17.17	0.04327	0.04327	0.91346		17.17	0.75274	0.25087	-0.00361		17.17	0.59056	0.1163	0.29314
17.18	0.04047	0.04047	0.91906		17.18	0.75642	0.27168	-0.0281		17.18	0.58293	0.10448	0.31259
17.19	0.03743	0.03743	0.92514		17.19	0.76439	0.29419	-0.05858		17.19	0.57414	0.08971	0.33615
17.2	0.03437	0.03437	0.93126		17.2	0.77496	0.31539	-0.09035		17.2	0.56482	0.07374	0.36144
17.21	0.03149	0.03149	0.93702		17.21	0.78643	0.3323	-0.11873		17.21	0.5556	0.05835	0.38605
17.22	0.029	0.029	0.942		17.22	0.79714	0.34195	-0.13909		17.22	0.5471	0.04526	0.40764
17.23	0.027	0.027	0.946		17.23	0.80624	0.34181	-0.14805		17.23	0.53956	0.03592	0.42452
17.24	0.02508	0.02508	0.94984		17.24	0.81681	0.33316	-0.14997		17.24	0.53147	0.0293	0.43923
17.25	0.02338	0.02338	0.95324		17.25	0.82796	0.31787	-0.14583		17.25	0.52344	0.02453	0.45203
17.26	0.02212	0.02212	0.95576		17.26	0.83807	0.29761	-0.13568		17.26	0.51646	0.02093	0.46261
17.27	0.02151	0.02151	0.95698		17.27	0.8455	0.27406	-0.11956		17.27	0.51148	0.01783	0.47069
17.28	0.02177	0.02177	0.95646		17.28	0.84864	0.24885	-0.09749		17.28	0.50949	0.01454	0.47597
17.29	0.02317	0.02317	0.95366		17.29	0.84596	0.22061	-0.06657		17.29	0.51056	0.01129	0.47815
17.3	0.02568	0.02568	0.94864		17.3	0.8379	0.18523	-0.02313		17.3	0.51339	0.00929	0.47732
17.31	0.02897	0.02897	0.94206		17.31	0.82638	0.14647	0.02715		17.31	0.51843	0.00771	0.47386
17.32	0.03267	0.03267	0.93466		17.32	0.81336	0.10837	0.07827		17.32	0.5262	0.00564	0.46816
17.33	0.03644	0.03644	0.92712		17.33	0.80075	0.07495	0.1243		17.33	0.53719	0.00216	0.46065
17.34	0.03993	0.03993	0.92014		17.34	0.79047	0.05022	0.15931		17.34	0.55192	-0.00364	0.45172
17.35	0.04341	0.04341	0.91318		17.35	0.78233	0.03294	0.18473		17.35	0.57066	-0.01237	0.44171
17.36	0.04721	0.04721	0.90558		17.36	0.77476	0.01966	0.20558		17.36	0.59304	-0.02345	0.43041
17.37	0.05103	0.05103	0.89794		17.37	0.76777	0.01139	0.22084		17.37	0.61863	-0.03595	0.41732
17.38	0.05458	0.05458	0.89084		17.38	0.76134	0.00911	0.22955		17.38	0.647	-0.04895	0.40195
17.39	0.05755	0.05755	0.8849		17.39	0.75547	0.01381	0.23072		17.39	0.67771	-0.06152	0.38381
17.4	0.05965	0.05965	0.8807		17.4	0.75016	0.02656	0.22328		17.4	0.71043	-0.07283	0.3624
17.41	0.0608	0.0608	0.8784		17.41	0.74548	0.05053	0.20399		17.41	0.74833	-0.0853	0.33697
17.42	0.06123	0.06123	0.87754		17.42	0.74142	0.08428	0.1743		17.42	0.79098	-0.09903	0.30805
17.43	0.06117	0.06117	0.87766		17.43	0.7379	0.12398	0.13812		17.43	0.83532	-0.11199	0.27667
17.44	0.06087	0.06087	0.87826		17.44	0.73483	0.16583	0.09934		17.44	0.87834	-0.12222	0.24388
17.45	0.06057	0.06057	0.87886		17.45	0.73214	0.20608	0.06178		17.45	0.91702	-0.12772	0.2107
17.46	0.06048	0.06048	0.87904		17.46	0.72969	0.24177	0.02854		17.46	0.94885	-0.12652	0.17767
17.47	0.0604	0.0604	0.8792		17.47	0.72672	0.28099	-0.00771		17.47	0.97811	-0.11743	0.13932
17.48	0.06025	0.06025	0.8795		17.48	0.72363	0.32291	-0.04654		17.48	1.00514	-0.10251	0.09737
17.49	0.06005	0.06005	0.8799		17.49	0.72121	0.36247	-0.08368		17.49	1.02802	-0.08435	0.05633
17.5	0.05979	0.05979	0.88042		17.5	0.72023	0.39468	-0.11491		17.5	1.04483	-0.06551	0.02068
17.51	0.0595	0.0595	0.881		17.51	0.72144	0.41457	-0.13601		17.51	1.05367	-0.04852	-0.00515
17.52	0.05915	0.05915	0.8817		17.52	0.72559	0.41755	-0.14314		17.52	1.05236	-0.03555	-0.01681
17.53	0.05845	0.05845	0.8831		17.53	0.73264	0.40455	-0.13719		17.53	1.03828	-0.02475	-0.01353
17.54	0.05756	0.05756	0.88488		17.54	0.74195	0.37928	-0.12123		17.54	1.01468	-0.01508	0.0004
17.55	0.05675	0.05675	0.8865		17.55	0.75286	0.34525	-0.09811		17.55	0.98577	-0.0061	0.02033
17.56	0.05628	0.05628	0.88744		17.56	0.76471	0.3059	-0.07061		17.56	0.95573	0.00262	0.04165
17.57	0.05641	0.05641	0.88718		17.57	0.77686	0.26467	-0.04153		17.57	0.92873	0.01149	0.05978
17.58	0.05729	0.05729	0.88542		17.58	0.7889	0.22303	-0.01193		17.58	0.90782	0.02076	0.07142
17.59	0.05846	0.05846	0.88308		17.59	0.80195	0.17196	0.02609		17.59	0.88849	0.02959	0.08192
17.6	0.05998	0.05998	0.88004		17.6	0.81582	0.11458	0.0696		17.6	0.87004	0.03816	0.0918
17.61	0.06209	0.06209	0.87582		17.61	0.83004	0.05654	0.11342		17.61	0.85294	0.04691	0.10015
17.62	0.06499	0.06499	0.87002		17.62	0.84414	0.00346	0.1524		17.62	0.83768	0.05625	0.10607
17.63	0.06891	0.06891	0.86218		17.63	0.85763	-0.0391	0.18147		17.63	0.82472	0.0666	0.10868
17.64	0.07425	0.07425	0.8515		17.64	0.87021	-0.06706	0.19685		17.64	0.81476	0.07854	0.1067
17.65	0.08201	0.08201	0.83598		17.65	0.88244	-0.086	0.20356		17.65	0.80889	0.09297	0.09814
17.66	0.09128	0.09128	0.81744		17.66	0.89435	-0.09724	0.20289		17.66	0.80586	0.10884	0.0853
17.67	0.10084	0.10084	0.79832		17.67	0.90585	-0.10082	0.19497		17.67	0.8041	0.12487	0.07103
17.68	0.10951	0.10951	0.78098		17.68	0.91685	-0.09675	0.1799		17.68	0.80206	0.13978	0.05816
17.69	0.11612	0.11612	0.76776		17.69	0.92724	-0.08507	0.15783		17.69	0.7982	0.15232	0.04948
17.7	0.11971	0.11971	0.76058		17.7	0.93705	-0.06519	0.12814		17.7	0.79116	0.16172	0.04712
17.71	0.12119	0.12119	0.75762		17.71	0.94688	-0.03416	0.08728		17.71	0.78138	0.17027	0.04835
17.72	0.12104	0.12104	0.75792		17.72	0.95641	0.00598	0.03761		17.72	0.77	0.17759	0.05241
17.73	0.11955	0.11955	0.7609		17.73	0.96517	0.05229	-0.01746		17.73	0.75803	0.18273	0.05924
17.74	0.11697	0.11697	0.76606		17.74	0.9727	0.10189	-0.07459		17.74	0.74651	0.18471	0.06878
17.75	0.11359	0.11359	0.77282		17.75	0.97853	0.15188	-0.13041		17.75	0.73646	0.18259	0.08095
17.76	0.10941	0.10941	0.78118		17.76	0.98231	0.2004	-0.18271		17.76	0.72864	0.1752	0.09616
17.77	0.10282	0.10282	0.79436		17.77	0.98476	0.25318	-0.23794		17.77	0.72182	0.16083	0.11735
17.78	0.09455	0.09455	0.8109		17.78	0.98586	0.30933	-0.29519		17.78	0.71585	0.14131	0.14284
17.79	0.08584	0.08584	0.82832		17.79	0.98541	0.36604	-0.35145		17.79	0.71097	0.11911	0.16992
17.8	0.07797	0.07797	0.84406		17.8	0.98316	0.42048	-0.40364		17.8	0.70745	0.09667	0.19588
17.81	0.07219	0.07219	0.85562		17.81	0.97888	0.46987	-0.44875		17.81	0.70553	0.07642	0.21805
17.82	0.06968	0.06968	0.86064		17.82	0.97229	0.51176	-0.48405		17.82	0.70563	0.06048	0.23389
17.83	0.0703	0.0703	0.8594		17.83	0.96232	0.54877	-0.51109		17.83	0.70959	0.04644	0.24397
17.84	0.07313	0.07313	0.85374		17.84	0.94962	0.58198	-0.5316		17.84	0.71641	0.03344	0.25015
17.85	0.07737	0.07737	0.84526		17.85	0.93531	0.61109	-0.5464		17.85	0.72423	0.02186	0.25391
17.86	0.0822	0.0822	0.8356		17.86	0.92051	0.63585	-0.55636		17.86	0.73116	0.01206	0.25678
17.87	0.08681	0.08681	0.82638		17.87	0.90634	0.65598	-0.56232		17.87	0.73537	0.0044	0.26023
17.88	0.09046	0.09046	0.81908		17.88	0.89384	0.67119	-0.56503		17.88	0.73503	-0.00072	0.26569
17.89	0.09433	0.09433	0.81134		17.89	0.88158	0.6805	-0.56208		17.89	0.73018	-0.00255	0.27237
17.9	0.09878	0.09878	0.80244		17.9	0.86904	0.68431	-0.55335		17.9	0.72216	-0.00151	0.27935
17.91	0.10312	0.10312	0.79376		17.91	0.85695	0.68375	-0.5407		17.91	0.71197	0.00146	0.28657
17.92	0.10667	0.10667	0.78666		17.92	0.84606	0.67992	-0.52598		17.92	0.7006	0.00543	0.29397
17.93	0.10874	0.10874	0.78252		17.93	0.83709	0.67392	-0.51101		17.93	0.68904	0.00948	0.30148
17.94	0.10866	0.10866	0.78268		17.94	0.83079	0.66688	-0.49767		17.94	0.67826	0.01269	0.30905
17.95	0.10587	0.10587	0.78826		17.95	0.82778	0.65738	-0.48516		17.95	0.66696	0.01521	0.31783
17.96	0.10077	0.10077	0.79846		17.96	0.82763	0.64413	-0.47176		17.96	0.65395	0.01785	0.3282
17.97	0.09418	0.09418	0.81164		17.97	0.82942	0.62858	-0.458		17.97	0.64058	0.02062	0.3388
17.98	0.08691	0.08691	0.82618		17.98	0.83225	0.61214	-0.44439		17.98	0.6282	0.02351	0.34829
17.99	0.07977	0.07977	0.84046		17.99	0.8352	0.59624	-0.43144		17.99	0.61813	0.02651	0.35536
18	0.07354	0.07354	0.85292		18	0.8374	0.58229	-0.41969		18	0.61169	0.02963	0.35868
18.01	0.06845	0.06845	0.8631		18.01	0.83825	0.57072	-0.40897		18.01	0.60997	0.03271	0.35732
18.02	0.06351	0.06351	0.87298		18.02	0.83837	0.55995	-0.39832		18.02	0.6124	0.03558	0.35202
18.03	0.05879	0.05879	0.88242		18.03	0.8383	0.54992	-0.38822		18.03	0.61774	0.03847	0.34379
18.04	0.05439	0.05439	0.89122		18.04	0.83857	0.54067	-0.37924		18.04	0.62474	0.04164	0.33362
18.05	0.05042	0.05042	0.89916		18.05	0.8397	0.53224	-0.37194		18.05	0.63218	0.04536	0.32246
18.06	0.047	0.047	0.906		18.06	0.8422	0.52467	-0.36687		18.06	0.63883	0.04988	0.31129
18.07	0.04425	0.04425	0.9115		18.07	0.84627	0.51861	-0.36488		18.07	0.64382	0.05554	0.30064
18.08	0.04229	0.04229	0.91542		18.08	0.85051	0.51713	-0.36764		18.08	0.64857	0.06278	0.28865
18.09	0.04093	0.04093	0.91814		18.09	0.85533	0.51822	-0.37355		18.09	0.65331	0.07107	0.27562
18.1	0.03997	0.03997	0.92006		18.1	0.86151	0.51905	-0.38056		18.1	0.65792	0.07976	0.26232
18.11	0.03919	0.03919	0.92162		18.11	0.86982	0.5168	-0.38662		18.11	0.66231	0.08816	0.24953
18.12	0.03837	0.03837	0.92326		18.12	0.88105	0.50867	-0.38972		18.12	0.66634	0.09563	0.23803
18.13	0.03732	0.03732	0.92536		18.13	0.89603	0.49193	-0.38796		18.13	0.66984	0.10154	0.22862
18.14	0.0359	0.0359	0.9282		18.14	0.91783	0.46763	-0.38546		18.14	0.67013	0.10635	0.22352
18.15	0.03429	0.03429	0.93142		18.15	0.94541	0.43767	-0.38308		18.15	0.66768	0.11049	0.22183
18.16	0.03272	0.03272	0.93456		18.16	0.97548	0.40272	-0.3782		18.16	0.66505	0.11389	0.22106
18.17	0.03142	0.03142	0.93716		18.17	1.00479	0.36339	-0.36818		18.17	0.66478	0.11647	0.21875
18.18	0.03062	0.03062	0.93876		18.18	1.0301	0.32034	-0.35044		18.18	0.66936	0.11816	0.21248
18.19	0.03056	0.03056	0.93888		18.19	1.04819	0.27421	-0.3224		18.19	0.6813	0.1189	0.1998
18.2	0.03101	0.03101	0.93798		18.2	1.05728	0.22166	-0.27894		18.2	0.70048	0.11875	0.18077
18.21	0.03142	0.03142	0.93716		18.21	1.05975	0.15814	-0.21789		18.21	0.72335	0.11792	0.15873
18.22	0.0322	0.0322	0.9356		18.22	1.05747	0.08912	-0.14659		18.22	0.75084	0.11626	0.1329
18.23	0.03379	0.03379	0.93242		18.23	1.05224	0.02034	-0.07258		18.23	0.78401	0.11362	0.10237
18.24	0.03661	0.03661	0.92678		18.24	1.04587	-0.04253	-0.00334		18.24	0.82393	0.10984	0.06623
18.25	0.0411	0.0411	0.9178		18.25	1.04013	-0.09383	0.0537		18.25	0.87164	0.10477	0.02359
18.26	0.04774	0.04774	0.90452		18.26	1.03593	-0.12925	0.09332		18.26	0.9297	0.09803	-0.02773
18.27	0.05703	0.05703	0.88594		18.27	1.02758	-0.15636	0.12878		18.27	1.00936	0.08787	-0.09723
18.28	0.06834	0.06834	0.86332		18.28	1.0164	-0.17626	0.15986		18.28	1.10406	0.07529	-0.17935
18.29	0.08085	0.08085	0.8383		18.29	1.00576	-0.18736	0.1816		18.29	1.20318	0.06195	-0.26513
18.3	0.09377	0.09377	0.81246		18.3	0.99897	-0.1881	0.18913		18.3	1.29618	0.04947	-0.34565
18.31	0.10628	0.10628	0.78744		18.31	0.99937	-0.17694	0.17757		18.31	1.37256	0.03947	-0.41203
18.32	0.11759	0.11759	0.76482		18.32	1.01023	-0.1523	0.14207		18.32	1.42192	0.03357	-0.45549
18.33	0.12876	0.12876	0.74248		18.33	1.0361	-0.10631	0.07021		18.33	1.44281	0.03269	-0.4755
18.34	0.14103	0.14103	0.71794		18.34	1.07595	-0.03678	-0.03917		18.34	1.44443	0.03574	-0.48017
18.35	0.15323	0.15323	0.69354		18.35	1.12379	0.04641	-0.1702		18.35	1.43007	0.04135	-0.47142
18.36	0.16419	0.16419	0.67162		18.36	1.17368	0.13344	-0.30712		18.36	1.40297	0.04819	-0.45116
18.37	0.17275	0.17275	0.6545		18.37	1.21969	0.21456	-0.43425		18.37	1.36635	0.05491	-0.42126
18.38	0.17774	0.17774	0.64452		18.38	1.25597	0.28008	-0.53605		18.38	1.32342	0.06018	-0.3836
18.39	0.178	0.178	0.644		18.39	1.27823	0.32249	-0.60072		18.39	1.2752	0.06303	-0.33823
18.4	0.17308	0.17308	0.65384		18.4	1.29389	0.35147	-0.64536		18.4	1.21041	0.06508	-0.27549
18.41	0.16429	0.16429	0.67142		18.41	1.30417	0.37042	-0.67459		18.41	1.13251	0.06663	-0.19914
18.42	0.1531	0.1531	0.6938		18.42	1.30822	0.38018	-0.6884		18.42	1.04829	0.06754	-0.11583
18.43	0.14099	0.14099	0.71802		18.43	1.30519	0.38152	-0.68671		18.43	0.9645	0.06763	-0.03213
18.44	0.12943	0.12943	0.74114		18.44	1.29425	0.37526	-0.66951		18.44	0.88786	0.06677	0.04537
18.45	0.11986	0.11986	0.76028		18.45	1.27456	0.36219	-0.63675		18.45	0.82503	0.06481	0.11016
18.46	0.11224	0.11224	0.77552		18.46	1.24152	0.33594	-0.57746		18.46	0.77665	0.06129	0.16206
18.47	0.10503	0.10503	0.78994		18.47	1.19315	0.29178	-0.48493		18.47	0.73621	0.0561	0.20769
18.48	0.09822	0.09822	0.80356		18.48	1.13538	0.23775	-0.37313		18.48	0.7025	0.04981	0.24769
18.49	0.0918	0.0918	0.8164		18.49	1.07415	0.18196	-0.25611		18.49	0.67437	0.04302	0.28261
18.5	0.08577	0.08577	0.82846		18.5	1.01537	0.13246	-0.14783		18.5	0.65069	0.03629	0.31302
18.51	0.08012	0.08012	0.83976		18.51	0.9649	0.09725	-0.06215		18.51	0.63031	0.03019	0.3395
18.52	0.07486	0.07486	0.85028		18.52	0.92789	0.08381	-0.0117		18.52	0.6124	0.02519	0.36241
18.53	0.07006	0.07006	0.85988		18.53	0.89869	0.08987	0.01144		18.53	0.59968	0.02031	0.38001
18.54	0.06569	0.06569	0.86862		18.54	0.87463	0.1098	0.01557		18.54	0.59204	0.01544	0.39252
18.55	0.0617	0.0617	0.8766		18.55	0.85576	0.13921	0.00503		18.55	0.5881	0.01095	0.40095
18.56	0.05803	0.05803	0.88394		18.56	0.84212	0.17372	-0.01584		18.56	0.58645	0.00718	0.40637
18.57	0.0546	0.0546	0.8908		18.57	0.83376	0.20898	-0.04274		18.57	0.58574	0.00449	0.40977
18.58	0.05135	0.05135	0.8973		18.58	0.83074	0.24068	-0.07142		18.58	0.5846	0.00323	0.41217
18.59	0.04816	0.04816	0.90368		18.59	0.83307	0.26777	-0.10084		18.59	0.58256	0.0036	0.41384
18.6	0.04487	0.04487	0.91026		18.6	0.84067	0.29719	-0.13786		18.6	0.58156	0.00524	0.4132
18.61	0.04168	0.04168	0.91664		18.61	0.8535	0.32787	-0.18137		18.61	0.5815	0.00803	0.41047
18.62	0.03885	0.03885	0.9223		18.62	0.87153	0.35807	-0.2296		18.62	0.5821	0.01187	0.40603
18.63	0.0366	0.0366	0.9268		18.63	0.89472	0.38608	-0.2808		18.63	0.58308	0.01667	0.40025
18.64	0.03516	0.03516	0.92968		18.64	0.92303	0.41018	-0.33321		18.64	0.58416	0.02233	0.39351
18.65	0.03476	0.03476	0.93048		18.65	0.95644	0.42868	-0.38512		18.65	0.58506	0.02875	0.38619
18.66	0.03553	0.03553	0.92894		18.66	0.99604	0.44214	-0.43818		18.66	0.58514	0.03691	0.37795
18.67	0.03729	0.03729	0.92542		18.67	1.04218	0.4522	-0.49438		18.67	0.58442	0.0472	0.36838
18.68	0.03984	0.03984	0.92032		18.68	1.09366	0.45883	-0.55249		18.68	0.58367	0.0586	0.35773
18.69	0.04299	0.04299	0.91402		18.69	1.14931	0.46195	-0.61126		18.69	0.58368	0.0701	0.34622
18.7	0.04656	0.04656	0.90688		18.7	1.20792	0.46151	-0.66943		18.7	0.5852	0.08071	0.33409
18.71	0.05035	0.05035	0.8993		18.71	1.26834	0.45744	-0.72578		18.71	0.589	0.08944	0.32156
18.72	0.05422	0.05422	0.89156		18.72	1.33009	0.44954	-0.77963		18.72	0.59579	0.09535	0.30886
18.73	0.05892	0.05892	0.88216		18.73	1.40376	0.43517	-0.83893		18.73	0.60538	0.09899	0.29563
18.74	0.0644	0.0644	0.8712		18.74	1.48746	0.4151	-0.90256		18.74	0.61721	0.101	0.28179
18.75	0.07019	0.07019	0.85962		18.75	1.57345	0.39151	-0.96496		18.75	0.63089	0.10166	0.26745
18.76	0.07583	0.07583	0.84834		18.76	1.65402	0.36658	-1.0206		18.76	0.64602	0.10125	0.25273
18.77	0.08084	0.08084	0.83832		18.77	1.72155	0.34247	-1.06402		18.77	0.66223	0.10004	0.23773
18.78	0.08478	0.08478	0.83044		18.78	1.76844	0.32132	-1.08976		18.78	0.67913	0.0983	0.22257
18.79	0.08737	0.08737	0.82526		18.79	1.78847	0.30612	-1.09459		18.79	0.69684	0.09599	0.20717
18.8	0.08946	0.08946	0.82108		18.8	1.78681	0.3015	-1.08831		18.8	0.71783	0.09165	0.19052
18.81	0.09101	0.09101	0.81798		18.81	1.76783	0.30287	-1.0707		18.81	0.74109	0.08584	0.17307
18.82	0.09179	0.09179	0.81642		18.82	1.73481	0.30432	-1.03913		18.82	0.76495	0.07951	0.15554
18.83	0.09156	0.09156	0.81688		18.83	1.69102	0.29998	-0.991		18.83	0.78777	0.07361	0.13862
18.84	0.09008	0.09008	0.81984		18.84	1.6397	0.28403	-0.92373		18.84	0.80792	0.06908	0.123
18.85	0.08713	0.08713	0.82574		18.85	1.58406	0.25069	-0.83475		18.85	0.82377	0.06685	0.10938
18.86	0.08226	0.08226	0.83548		18.86	1.52325	0.19222	-0.71547		18.86	0.83399	0.06769	0.09832
18.87	0.07496	0.07496	0.85008		18.87	1.44754	0.10404	-0.55158		18.87	0.8393	0.07118	0.08952
18.88	0.06592	0.06592	0.86816		18.88	1.36118	-0.00322	-0.35796		18.88	0.84104	0.07656	0.0824
18.89	0.05594	0.05594	0.88812		18.89	1.26957	-0.11811	-0.15146		18.89	0.84052	0.08307	0.07641
18.9	0.04576	0.04576	0.90848		18.9	1.1781	-0.22922	0.05112		18.9	0.83904	0.08998	0.07098
18.91	0.03616	0.03616	0.92768		18.91	1.09212	-0.32525	0.23313		18.91	0.8379	0.09653	0.06557
18.92	0.02789	0.02789	0.94422		18.92	1.01694	-0.39492	0.37798		18.92	0.83838	0.10199	0.05963
18.93	0.02078	0.02078	0.95844		18.93	0.95425	-0.43568	0.48143		18.93	0.84062	0.10637	0.05301
18.94	0.01337	0.01337	0.97326		18.94	0.89802	-0.46169	0.56367		18.94	0.8428	0.11081	0.04639
18.95	0.00616	0.00616	0.98768		18.95	0.84722	-0.47363	0.62641		18.95	0.84507	0.1151	0.03983
18.96	-0.00026	-0.00026	1.00052		18.96	0.8011	-0.4715	0.6704		18.96	0.84771	0.11897	0.03332
18.97	-0.00532	-0.00532	1.01064		18.97	0.7589	-0.4553	0.6964		18.97	0.85096	0.12214	0.0269
18.98	-0.00842	-0.00842	1.01684		18.98	0.71988	-0.42503	0.70515		18.98	0.85509	0.12435	0.02056
18.99	-0.009	-0.009	1.018		18.99	0.68329	-0.38073	0.69744		18.99	0.86034	0.12532	0.01434
19	-0.0064	-0.0064	1.0128		19	0.64977	-0.31441	0.66464		19	0.86848	0.12459	0.00693
19.01	-0.00068	-0.00068	1.00136		19.01	0.62091	-0.21818	0.59727		19.01	0.88092	0.12203	-0.00295
19.02	0.00728	0.00728	0.98544		19.02	0.59576	-0.10278	0.50702		19.02	0.89533	0.11827	-0.0136
19.03	0.01662	0.01662	0.96676		19.03	0.57335	0.02074	0.40591		19.03	0.90933	0.11391	-0.02324
19.04	0.02649	0.02649	0.94702		19.04	0.55271	0.14144	0.30585		19.04	0.92052	0.10958	-0.0301
19.05	0.03602	0.03602	0.92796		19.05	0.53286	0.2484	0.21874		19.05	0.92655	0.1059	-0.03245
19.06	0.04437	0.04437	0.91126		19.06	0.51285	0.33079	0.15636		19.06	0.92507	0.10346	-0.02853
19.07	0.05196	0.05196	0.89608		19.07	0.49201	0.3862	0.12179		19.07	0.91494	0.10247	-0.01741
19.08	0.06019	0.06019	0.87962		19.08	0.47091	0.42569	0.1034		19.08	0.89799	0.10236	-0.00035
19.09	0.06855	0.06855	0.8629		19.09	0.45038	0.45235	0.09727		19.09	0.87572	0.10287	0.02141
19.1	0.07643	0.07643	0.84714		19.1	0.43125	0.46902	0.09973		19.1	0.84956	0.10378	0.04666
19.11	0.08328	0.08328	0.83344		19.11	0.41434	0.47855	0.10711		19.11	0.82094	0.10484	0.07422
19.12	0.08853	0.08853	0.82294		19.12	0.40046	0.48375	0.11579		19.12	0.7913	0.10584	0.10286
19.13	0.09161	0.09161	0.81678		19.13	0.39043	0.48742	0.12215		19.13	0.76206	0.10655	0.13139
19.14	0.09182	0.09182	0.81636		19.14	0.38416	0.48901	0.12683		19.14	0.73199	0.10706	0.16095
19.15	0.08918	0.08918	0.82164		19.15	0.38046	0.48414	0.1354		19.15	0.69784	0.10782	0.19434
19.16	0.08458	0.08458	0.83084		19.16	0.3795	0.47388	0.14662		19.16	0.66141	0.10866	0.22993
19.17	0.07892	0.07892	0.84216		19.17	0.38148	0.45942	0.1591		19.17	0.62463	0.10937	0.266
19.18	0.07309	0.07309	0.85382		19.18	0.38662	0.44198	0.1714		19.18	0.5894	0.10979	0.30081
19.19	0.068	0.068	0.864		19.19	0.39512	0.42274	0.18214		19.19	0.55761	0.10972	0.33267
19.2	0.06452	0.06452	0.87096		19.2	0.40719	0.40289	0.18992		19.2	0.53117	0.10899	0.35984
19.21	0.06291	0.06291	0.87418		19.21	0.42385	0.38187	0.19428		19.21	0.51045	0.10754	0.38201
19.22	0.06203	0.06203	0.87594		19.22	0.44641	0.35662	0.19697		19.22	0.49276	0.10563	0.40161
19.23	0.06179	0.06179	0.87642		19.23	0.47332	0.32848	0.1982		19.23	0.47813	0.10327	0.4186
19.24	0.06217	0.06217	0.87566		19.24	0.50291	0.29902	0.19807		19.24	0.46678	0.10045	0.43277
19.25	0.06314	0.06314	0.87372		19.25	0.53353	0.26978	0.19669		19.25	0.45891	0.09715	0.44394
19.26	0.06468	0.06468	0.87064		19.26	0.56351	0.24231	0.19418		19.26	0.45474	0.09338	0.45188
19.27	0.06677	0.06677	0.86646		19.27	0.59123	0.21814	0.19063		19.27	0.45446	0.08912	0.45642
19.28	0.06954	0.06954	0.86092		19.28	0.61628	0.19782	0.1859		19.28	0.4583	0.08422	0.45748
19.29	0.07347	0.07347	0.85306		19.29	0.64229	0.17849	0.17922		19.29	0.46633	0.07822	0.45545
19.3	0.07826	0.07826	0.84348		19.3	0.66861	0.16039	0.171		19.3	0.47826	0.07145	0.45029
19.31	0.08353	0.08353	0.83294		19.31	0.69404	0.1442	0.16176		19.31	0.49375	0.06428	0.44197
19.32	0.08892	0.08892	0.82216		19.32	0.71739	0.13056	0.15205		19.32	0.5125	0.05711	0.43039
19.33	0.09405	0.09405	0.8119		19.33	0.73748	0.12013	0.14239		19.33	0.53419	0.05032	0.41549
19.34	0.09856	0.09856	0.80288		19.34	0.75315	0.11355	0.1333		19.34	0.55851	0.04429	0.3972
19.35	0.10219	0.10219	0.79562		19.35	0.76317	0.11171	0.12512		19.35	0.58544	0.03925	0.37531
19.36	0.10566	0.10566	0.78868		19.36	0.76672	0.11661	0.11667		19.36	0.61717	0.03421	0.34862
19.37	0.10899	0.10899	0.78202		19.37	0.76519	0.12683	0.10798		19.37	0.65306	0.02922	0.31772
19.38	0.112	0.112	0.776		19.38	0.76024	0.14034	0.09942		19.38	0.69179	0.02467	0.28354
19.39	0.11451	0.11451	0.77098		19.39	0.75352	0.15507	0.09141		19.39	0.73203	0.02096	0.24701
19.4	0.11634	0.11634	0.76732		19.4	0.74668	0.169	0.08432		19.4	0.77246	0.01846	0.20908
19.41	0.11729	0.11729	0.76542		19.41	0.74136	0.18009	0.07855		19.41	0.81176	0.01755	0.17069
19.42	0.11718	0.11718	0.76564		19.42	0.7391	0.18641	0.07449		19.42	0.84874	0.01861	0.13265
19.43	0.11585	0.11585	0.7683		19.43	0.73774	0.18956	0.0727		19.43	0.8862	0.02197	0.09183
19.44	0.11346	0.11346	0.77308		19.44	0.73606	0.19108	0.07286		19.44	0.92509	0.0273	0.04761
19.45	0.11024	0.11024	0.77952		19.45	0.73476	0.19098	0.07426		19.45	0.96399	0.03412	0.00189
19.46	0.10645	0.10645	0.7871		19.46	0.73451	0.18926	0.07623		19.46	1.00152	0.04192	-0.04344
19.47	0.10235	0.10235	0.7953		19.47	0.73598	0.18592	0.0781		19.47	1.03629	0.05021	-0.0865
19.48	0.09817	0.09817	0.80366		19.48	0.73985	0.18097	0.07918		19.48	1.06695	0.05851	-0.12546
19.49	0.09416	0.09416	0.81168		19.49	0.74677	0.17443	0.0788		19.49	1.09211	0.06634	-0.15845
19.5	0.0902	0.0902	0.8196		19.5	0.75801	0.16461	0.07738		19.5	1.11225	0.074	-0.18625
19.51	0.08586	0.08586	0.82828		19.51	0.77389	0.14992	0.07619		19.51	1.12948	0.08241	-0.21189
19.52	0.08129	0.08129	0.83742		19.52	0.79286	0.13244	0.0747		19.52	1.14336	0.09118	-0.23454
19.53	0.07664	0.07664	0.84672		19.53	0.81332	0.11424	0.07244		19.53	1.15337	0.09996	-0.25333
19.54	0.07206	0.07206	0.85588		19.54	0.8337	0.09741	0.06889		19.54	1.15902	0.10834	-0.26736
19.55	0.06768	0.06768	0.86464		19.55	0.85244	0.08402	0.06354		19.55	1.15982	0.11597	-0.27579
19.56	0.06366	0.06366	0.87268		19.56	0.86799	0.07613	0.05588		19.56	1.15528	0.12246	-0.27774
19.57	0.06001	0.06001	0.87998		19.57	0.87942	0.07534	0.04524		19.57	1.14442	0.12753	-0.27195
19.58	0.05615	0.05615	0.8877		19.58	0.88939	0.08013	0.03048		19.58	1.12494	0.13154	-0.25648
19.59	0.05222	0.05222	0.89556		19.59	0.89805	0.08927	0.01268		19.59	1.09852	0.13467	-0.23319
19.6	0.04852	0.04852	0.90296		19.6	0.90502	0.10181	-0.00683		19.6	1.0674	0.13705	-0.20445
19.61	0.04533	0.04533	0.90934		19.61	0.90993	0.11684	-0.02677		19.61	1.03381	0.13878	-0.17259
19.62	0.04294	0.04294	0.91412		19.62	0.91239	0.13343	-0.04582		19.62	0.99998	0.14001	-0.13999
19.63	0.04163	0.04163	0.91674		19.63	0.91202	0.15065	-0.06267		19.63	0.96811	0.14083	-0.10894
19.64	0.04166	0.04166	0.91668		19.64	0.90842	0.16763	-0.07605		19.64	0.94033	0.14137	-0.0817
19.65	0.04258	0.04258	0.91484		19.65	0.89915	0.18695	-0.0861		19.65	0.91377	0.14157	-0.05534
19.66	0.04409	0.04409	0.91182		19.66	0.88422	0.20967	-0.09389		19.66	0.88626	0.14133	-0.02759
19.67	0.04641	0.04641	0.90718		19.67	0.86587	0.23416	-0.10003		19.67	0.85899	0.14063	0.00038
19.68	0.04977	0.04977	0.90046		19.68	0.8463	0.25881	-0.10511		19.68	0.83311	0.13947	0.02742
19.69	0.0544	0.0544	0.8912		19.69	0.82773	0.28201	-0.10974		19.69	0.80978	0.13783	0.05239
19.7	0.0605	0.0605	0.879		19.7	0.81233	0.30218	-0.11451		19.7	0.79014	0.13571	0.07415
19.71	0.06831	0.06831	0.86338		19.71	0.80227	0.31774	-0.12001		19.71	0.77533	0.13309	0.09158
19.72	0.07844	0.07844	0.84312		19.72	0.79848	0.32749	-0.12597		19.72	0.76635	0.13005	0.1036
19.73	0.09194	0.09194	0.81612		19.73	0.79766	0.33238	-0.13004		19.73	0.76283	0.12678	0.11039
19.74	0.10787	0.10787	0.78426		19.74	0.79956	0.33355	-0.13311		19.74	0.76373	0.12316	0.11311
19.75	0.12508	0.12508	0.74984		19.75	0.80434	0.33208	-0.13642		19.75	0.76799	0.11905	0.11296
19.76	0.14245	0.14245	0.7151		19.76	0.81213	0.32901	-0.14114		19.76	0.77456	0.1143	0.11114
19.77	0.15889	0.15889	0.68222		19.77	0.82309	0.32539	-0.14848		19.77	0.7824	0.10876	0.10884
19.78	0.17326	0.17326	0.65348		19.78	0.83735	0.32228	-0.15963		19.78	0.79048	0.10229	0.10723
19.79	0.18451	0.18451	0.63098		19.79	0.85509	0.32066	-0.17575		19.79	0.79782	0.09474	0.10744
19.8	0.19402	0.19402	0.61196		19.8	0.87793	0.31844	-0.19637		19.8	0.80677	0.08515	0.10808
19.81	0.20286	0.20286	0.59428		19.81	0.90592	0.31452	-0.22044		19.81	0.81844	0.07355	0.10801
19.82	0.21055	0.21055	0.5789		19.82	0.93767	0.30999	-0.24766		19.82	0.83152	0.06078	0.1077
19.83	0.21661	0.21661	0.56678		19.83	0.97177	0.30596	-0.27773		19.83	0.84471	0.04766	0.10763
19.84	0.22059	0.22059	0.55882		19.84	1.00683	0.30351	-0.31034		19.84	0.85671	0.03504	0.10825
19.85	0.222	0.222	0.556		19.85	1.04148	0.30371	-0.34519		19.85	0.86626	0.02373	0.11001
19.86	0.22038	0.22038	0.55924		19.86	1.07434	0.30764	-0.38198		19.86	0.87207	0.01454	0.11339
19.87	0.21506	0.21506	0.56988		19.87	1.10486	0.31602	-0.42088		19.87	0.87321	0.00804	0.11875
19.88	0.20499	0.20499	0.59002		19.88	1.13618	0.32754	-0.46372		19.88	0.87089	0.00324	0.12587
19.89	0.19117	0.19117	0.61766		19.89	1.16808	0.34178	-0.50986		19.89	0.86576	-0.00019	0.13443
19.9	0.17483	0.17483	0.65034		19.9	1.19966	0.35858	-0.55824		19.9	0.85828	-0.00237	0.14409
19.91	0.15721	0.15721	0.68558		19.91	1.23005	0.37777	-0.60782		19.91	0.84889	-0.00343	0.15454
19.92	0.13953	0.13953	0.72094		19.92	1.25837	0.39917	-0.65754		19.92	0.83801	-0.00351	0.1655
19.93	0.12299	0.12299	0.75402		19.93	1.28375	0.42262	-0.70637		19.93	0.8261	-0.00272	0.17662
19.94	0.10882	0.10882	0.78236		19.94	1.30533	0.44795	-0.75328		19.94	0.81358	-0.00122	0.18764
19.95	0.09689	0.09689	0.80622		19.95	1.32214	0.47502	-0.79716		19.95	0.79962	0.00148	0.1989
19.96	0.08568	0.08568	0.82864		19.96	1.3344	0.50389	-0.83829		19.96	0.78302	0.00591	0.21107
19.97	0.0751	0.0751	0.8498		19.97	1.34332	0.53473	-0.87805		19.97	0.76461	0.01158	0.22381
19.98	0.06512	0.06512	0.86976		19.98	1.35011	0.56772	-0.91783		19.98	0.74527	0.01799	0.23674
19.99	0.05569	0.05569	0.88862		19.99	1.35598	0.60302	-0.959		19.99	0.72587	0.02463	0.2495
20	0.04678	0.04678	0.90644		20	1.36212	0.6408	-1.00292		20	0.70726	0.03102	0.26172
20.01	0.03833	0.03833	0.92334		20.01	1.36973	0.68123	-1.05096		20.01	0.69031	0.03665	0.27304
20.02	0.03031	0.03031	0.93938		20.02	1.38	0.7246	-1.1046		20.02	0.67582	0.04106	0.28312
20.03	0.02281	0.02281	0.95438		20.03	1.39363	0.77483	-1.16846		20.03	0.66264	0.04441	0.29295
20.04	0.01586	0.01586	0.96828		20.04	1.40964	0.83166	-1.2413		20.04	0.65012	0.0471	0.30278
20.05	0.00941	0.00941	0.98118		20.05	1.42671	0.89213	-1.31884		20.05	0.6385	0.04934	0.31216
20.06	0.00344	0.00344	0.99312		20.06	1.44356	0.95331	-1.39687		20.06	0.62801	0.05133	0.32066
20.07	-0.0021	-0.0021	1.0042		20.07	1.45889	1.01229	-1.47118		20.07	0.61889	0.05328	0.32783
20.08	-0.00725	-0.00725	1.0145		20.08	1.47142	1.06616	-1.53758		20.08	0.61137	0.05539	0.33324
20.09	-0.01205	-0.01205	1.0241		20.09	1.47988	1.11205	-1.59193		20.09	0.6057	0.05787	0.33643
20.1	-0.01658	-0.01658	1.03316		20.1	1.48372	1.14833	-1.63205		20.1	0.60215	0.06084	0.33701
20.11	-0.0212	-0.0212	1.0424		20.11	1.48746	1.18257	-1.67003		20.11	0.60125	0.06389	0.33486
20.12	-0.02576	-0.02576	1.05152		20.12	1.49063	1.21464	-1.70527		20.12	0.60259	0.06698	0.33043
20.13	-0.02998	-0.02998	1.05996		20.13	1.49139	1.24216	-1.73355		20.13	0.60561	0.07022	0.32417
20.14	-0.03358	-0.03358	1.06716		20.14	1.48791	1.26275	-1.75066		20.14	0.60974	0.07369	0.31657
20.15	-0.03631	-0.03631	1.07262		20.15	1.47836	1.27404	-1.7524		20.15	0.61441	0.07747	0.30812
20.16	-0.03788	-0.03788	1.07576		20.16	1.46093	1.27368	-1.73461		20.16	0.61907	0.08167	0.29926
20.17	-0.03803	-0.03803	1.07606		20.17	1.43383	1.25935	-1.69318		20.17	0.62317	0.08636	0.29047
20.18	-0.03647	-0.03647	1.07294		20.18	1.39441	1.22788	-1.62229		20.18	0.62658	0.09175	0.28167
20.19	-0.03311	-0.03311	1.06622		20.19	1.3399	1.17659	-1.51649		20.19	0.6306	0.09816	0.27124
20.2	-0.0283	-0.0283	1.0566		20.2	1.27389	1.10961	-1.3835		20.2	0.63508	0.10531	0.25961
20.21	-0.02241	-0.02241	1.04482		20.21	1.20046	1.03161	-1.23207		20.21	0.63967	0.11285	0.24748
20.22	-0.01581	-0.01581	1.03162		20.22	1.12367	0.94723	-1.0709		20.22	0.64404	0.12043	0.23553
20.23	-0.00886	-0.00886	1.01772		20.23	1.04757	0.86107	-0.90864		20.23	0.64786	0.12771	0.22443
20.24	-0.00195	-0.00195	1.0039		20.24	0.97616	0.77772	-0.75388		20.24	0.65079	0.13435	0.21486
20.25	0.00458	0.00458	0.99084		20.25	0.91343	0.70172	-0.61515		20.25	0.65252	0.14001	0.20747
20.26	0.01053	0.01053	0.97894		20.26	0.85922	0.6333	-0.49252		20.26	0.6526	0.14461	0.20279
20.27	0.01625	0.01625	0.9675		20.27	0.80533	0.56391	-0.36924		20.27	0.65084	0.14865	0.20051
20.28	0.02194	0.02194	0.95612		20.28	0.753	0.49438	-0.24738		20.28	0.64779	0.15217	0.20004
20.29	0.02774	0.02774	0.94452		20.29	0.70403	0.4261	-0.13013		20.29	0.64405	0.15518	0.20077
20.3	0.03382	0.03382	0.93236		20.3	0.6602	0.36049	-0.02069		20.3	0.64018	0.15769	0.20213
20.31	0.04033	0.04033	0.91934		20.31	0.6233	0.29892	0.07778		20.31	0.63676	0.15971	0.20353
20.32	0.04742	0.04742	0.90516		20.32	0.5951	0.2428	0.1621		20.32	0.63436	0.16124	0.2044
20.33	0.05526	0.05526	0.88948		20.33	0.57735	0.19348	0.22917		20.33	0.63354	0.16229	0.20417
20.34	0.06429	0.06429	0.87142		20.34	0.57238	0.15091	0.27671		20.34	0.63431	0.16262	0.20307
20.35	0.0749	0.0749	0.8502		20.35	0.58067	0.11274	0.30659		20.35	0.63575	0.16188	0.20237
20.36	0.08653	0.08653	0.82694		20.36	0.59936	0.0791	0.32154		20.36	0.63788	0.16038	0.20174
20.37	0.09861	0.09861	0.80278		20.37	0.62548	0.05026	0.32426		20.37	0.64078	0.15843	0.20079
20.38	0.11054	0.11054	0.77892		20.38	0.65611	0.02644	0.31745		20.38	0.64451	0.15636	0.19913
20.39	0.12175	0.12175	0.7565		20.39	0.68832	0.00788	0.3038		20.39	0.64914	0.1545	0.19636
20.4	0.13167	0.13167	0.73666		20.4	0.71923	-0.00516	0.28593		20.4	0.65474	0.15316	0.1921
20.41	0.13972	0.13972	0.72056		20.41	0.74596	-0.01246	0.2665		20.41	0.66136	0.15267	0.18597
20.42	0.1459	0.1459	0.7082		20.42	0.76971	-0.01321	0.2435		20.42	0.66926	0.15313	0.17761
20.43	0.15117	0.15117	0.69766		20.43	0.79718	-0.0066	0.20942		20.43	0.6787	0.15417	0.16713
20.44	0.15549	0.15549	0.68902		20.44	0.82655	0.00632	0.16713		20.44	0.68936	0.15567	0.15497
20.45	0.15879	0.15879	0.68242		20.45	0.85573	0.02444	0.11983		20.45	0.70091	0.15754	0.14155
20.46	0.16098	0.16098	0.67804		20.46	0.88262	0.04668	0.0707		20.46	0.71302	0.15968	0.1273
20.47	0.16199	0.16199	0.67602		20.47	0.90512	0.07195	0.02293		20.47	0.72534	0.16197	0.11269
20.48	0.16175	0.16175	0.6765		20.48	0.92116	0.09916	-0.02032		20.48	0.73755	0.16433	0.09812
20.49	0.16017	0.16017	0.67966		20.49	0.92868	0.12724	-0.05592		20.49	0.74931	0.16665	0.08404
20.5	0.15685	0.15685	0.6863		20.5	0.92579	0.15691	-0.0827		20.5	0.7605	0.16923	0.07027
20.51	0.15112	0.15112	0.69776		20.51	0.91295	0.19189	-0.10484		20.51	0.77149	0.1729	0.05561
20.52	0.14354	0.14354	0.71292		20.52	0.89238	0.23083	-0.12321		20.52	0.78241	0.1772	0.04039
20.53	0.13476	0.13476	0.73048		20.53	0.8663	0.2721	-0.1384		20.53	0.79335	0.18159	0.02506
20.54	0.12542	0.12542	0.74916		20.54	0.83693	0.31409	-0.15102		20.54	0.80441	0.18556	0.01003
20.55	0.11614	0.11614	0.76772		20.55	0.80646	0.35518	-0.16164		20.55	0.81568	0.18857	-0.00425
20.56	0.10756	0.10756	0.78488		20.56	0.7771	0.39376	-0.17086		20.56	0.82726	0.19011	-0.01737
20.57	0.1003	0.1003	0.7994		20.57	0.751	0.42823	-0.17923		20.57	0.83924	0.18966	-0.0289
20.58	0.09467	0.09467	0.81066		20.58	0.72845	0.45812	-0.18657		20.58	0.85182	0.18697	-0.03879
20.59	0.0896	0.0896	0.8208		20.59	0.70309	0.48713	-0.19022		20.59	0.86545	0.18296	-0.04841
20.6	0.08498	0.08498	0.83004		20.6	0.67589	0.51504	-0.19093		20.6	0.8798	0.17769	-0.05749
20.61	0.08086	0.08086	0.83828		20.61	0.64885	0.54107	-0.18992		20.61	0.89448	0.17114	-0.06562
20.62	0.07727	0.07727	0.84546		20.62	0.62393	0.56443	-0.18836		20.62	0.90911	0.16325	-0.07236
20.63	0.07427	0.07427	0.85146		20.63	0.60311	0.58434	-0.18745		20.63	0.92328	0.15398	-0.07726
20.64	0.07189	0.07189	0.85622		20.64	0.58832	0.60004	-0.18836		20.64	0.93661	0.14328	-0.07989
20.65	0.07018	0.07018	0.85964		20.65	0.58151	0.61075	-0.19226		20.65	0.94871	0.13112	-0.07983
20.66	0.06923	0.06923	0.86154		20.66	0.58454	0.61575	-0.20029		20.66	0.95934	0.11736	-0.0767
20.67	0.06947	0.06947	0.86106		20.67	0.5973	0.61505	-0.21235		20.67	0.96947	0.10113	-0.0706
20.68	0.07073	0.07073	0.85854		20.68	0.6181	0.60935	-0.22745		20.68	0.97919	0.08273	-0.06192
20.69	0.07272	0.07272	0.85456		20.69	0.64522	0.59934	-0.24456		20.69	0.98822	0.06272	-0.05094
20.7	0.07513	0.07513	0.84974		20.7	0.67699	0.58571	-0.2627		20.7	0.99631	0.04168	-0.03799
20.71	0.07764	0.07764	0.84472		20.71	0.7117	0.56915	-0.28085		20.71	1.00318	0.02018	-0.02336
20.72	0.07995	0.07995	0.8401		20.72	0.7477	0.55034	-0.29804		20.72	1.00859	-0.00121	-0.00738
20.73	0.08176	0.08176	0.83648		20.73	0.7833	0.52996	-0.31326		20.73	1.01227	-0.02194	0.00967
20.74	0.08277	0.08277	0.83446		20.74	0.81695	0.50864	-0.32559		20.74	1.01397	-0.04146	0.02749
20.75	0.08292	0.08292	0.83416		20.75	0.85328	0.48393	-0.33721		20.75	1.01339	-0.06099	0.0476
20.76	0.08247	0.08247	0.83506		20.76	0.89436	0.45491	-0.34927		20.76	1.01074	-0.08118	0.07044
20.77	0.08163	0.08163	0.83674		20.77	0.93794	0.42291	-0.36085		20.77	1.00636	-0.10153	0.09517
20.78	0.08065	0.08065	0.8387		20.78	0.9818	0.38923	-0.37103		20.78	1.00065	-0.12153	0.12088
20.79	0.07974	0.07974	0.84052		20.79	1.02375	0.35518	-0.37893		20.79	0.99394	-0.14069	0.14675
20.8	0.07913	0.07913	0.84174		20.8	1.06157	0.32204	-0.38361		20.8	0.98662	-0.15852	0.1719
20.81	0.07906	0.07906	0.84188		20.81	1.09311	0.29111	-0.38422		20.81	0.97905	-0.17452	0.19547
20.82	0.07973	0.07973	0.84054		20.82	1.11617	0.26365	-0.37982		20.82	0.97157	-0.18821	0.21664
20.83	0.08134	0.08134	0.83732		20.83	1.12907	0.23832	-0.36739		20.83	0.96471	-0.1999	0.23519
20.84	0.08378	0.08378	0.83244		20.84	1.13287	0.21102	-0.34389		20.84	0.95865	-0.21083	0.25218
20.85	0.08685	0.08685	0.8263		20.85	1.12964	0.18337	-0.31301		20.85	0.95277	-0.22067	0.2679
20.86	0.0903	0.0903	0.8194		20.86	1.12145	0.15716	-0.27861		20.86	0.94643	-0.22898	0.28255
20.87	0.09393	0.09393	0.81214		20.87	1.11034	0.13417	-0.24451		20.87	0.939	-0.23536	0.29636
20.88	0.0975	0.0975	0.805		20.88	1.09836	0.11619	-0.21455		20.88	0.92986	-0.23941	0.30955
20.89	0.10081	0.10081	0.79838		20.89	1.08753	0.10497	-0.1925		20.89	0.91836	-0.24071	0.32235
20.9	0.10362	0.10362	0.79276		20.9	1.07986	0.10227	-0.18213		20.9	0.90389	-0.23886	0.33497
20.91	0.10581	0.10581	0.78838		20.91	1.07677	0.10967	-0.18644		20.91	0.88579	-0.23338	0.34759
20.92	0.10788	0.10788	0.78424		20.92	1.07415	0.12634	-0.20049		20.92	0.86341	-0.22346	0.36005
20.93	0.10989	0.10989	0.78022		20.93	1.07132	0.15092	-0.22224		20.93	0.83749	-0.2097	0.37221
20.94	0.11172	0.11172	0.77656		20.94	1.06894	0.18229	-0.25123		20.94	0.80899	-0.19296	0.38397
20.95	0.11327	0.11327	0.77346		20.95	1.06768	0.21931	-0.28699		20.95	0.77886	-0.1741	0.39524
20.96	0.11442	0.11442	0.77116		20.96	1.06818	0.26086	-0.32904		20.96	0.74803	-0.15398	0.40595
20.97	0.11506	0.11506	0.76988		20.97	1.07112	0.30585	-0.37697		20.97	0.71746	-0.13343	0.41597
20.98	0.11508	0.11508	0.76984		20.98	1.07712	0.35316	-0.43028		20.98	0.68807	-0.11332	0.42525
20.99	0.11438	0.11438	0.77124		20.99	1.08684	0.4017	-0.48854		20.99	0.66078	-0.09448	0.4337
21	0.11258	0.11258	0.77484		21	1.10546	0.46001	-0.56547		21	0.63437	-0.07622	0.44185
21.01	0.10952	0.10952	0.78096		21.01	1.13612	0.5357	-0.67182		21.01	0.60686	-0.05707	0.45021
21.02	0.10559	0.10559	0.78882		21.02	1.17382	0.62131	-0.79513		21.02	0.57906	-0.0374	0.45834
21.03	0.10117	0.10117	0.79766		21.03	1.21359	0.70931	-0.9229		21.03	0.5518	-0.01754	0.46574
21.04	0.09664	0.09664	0.80672		21.04	1.25048	0.79226	-1.04274		21.04	0.52591	0.00213	0.47196
21.05	0.09239	0.09239	0.81522		21.05	1.27955	0.86275	-1.1423		21.05	0.50221	0.02126	0.47653
21.06	0.08877	0.08877	0.82246		21.06	1.29592	0.91339	-1.20931		21.06	0.48151	0.03951	0.47898
21.07	0.08618	0.08618	0.82764		21.07	1.29471	0.93686	-1.23157		21.07	0.46464	0.05653	0.47883
21.08	0.08486	0.08486	0.83028		21.08	1.27097	0.92581	-1.19678		21.08	0.45219	0.07205	0.47576
21.09	0.08394	0.08394	0.83212		21.09	1.22234	0.87741	-1.09975		21.09	0.44297	0.08666	0.47037
21.1	0.08331	0.08331	0.83338		21.1	1.1538	0.79903	-0.95283		21.1	0.43654	0.10054	0.46292
21.11	0.08314	0.08314	0.83372		21.11	1.07127	0.69907	-0.77034		21.11	0.43288	0.11364	0.45348
21.12	0.08361	0.08361	0.83278		21.12	0.98058	0.58591	-0.56649		21.12	0.43197	0.12594	0.44209
21.13	0.08488	0.08488	0.83024		21.13	0.88757	0.46786	-0.35543		21.13	0.43376	0.1374	0.42884
21.14	0.08713	0.08713	0.82574		21.14	0.79802	0.3532	-0.15122		21.14	0.43823	0.14802	0.41375
21.15	0.09052	0.09052	0.81896		21.15	0.71768	0.25015	0.03217		21.15	0.44535	0.15774	0.39691
21.16	0.09522	0.09522	0.80956		21.16	0.65229	0.16692	0.18079		21.16	0.45509	0.16654	0.37837
21.17	0.10181	0.10181	0.79638		21.17	0.60264	0.10297	0.29439		21.17	0.46874	0.17536	0.3559
21.18	0.11084	0.11084	0.77832		21.18	0.56057	0.04423	0.3952		21.18	0.48821	0.18555	0.32624
21.19	0.12165	0.12165	0.7567		21.19	0.52481	-0.0092	0.48439		21.19	0.51202	0.19609	0.29189
21.2	0.13353	0.13353	0.73294		21.2	0.49441	-0.05669	0.56228		21.2	0.53859	0.20587	0.25554
21.21	0.14579	0.14579	0.70842		21.21	0.4684	-0.0976	0.6292		21.21	0.56636	0.2138	0.21984
21.22	0.15773	0.15773	0.68454		21.22	0.44584	-0.13128	0.68544		21.22	0.59376	0.21877	0.18747
21.23	0.16866	0.16866	0.66268		21.23	0.42578	-0.15711	0.73133		21.23	0.61925	0.21972	0.16103
21.24	0.1779	0.1779	0.6442		21.24	0.40727	-0.17447	0.7672		21.24	0.64127	0.21555	0.14318
21.25	0.18478	0.18478	0.63044		21.25	0.38943	-0.1827	0.79327		21.25	0.65835	0.20515	0.1365
21.26	0.19031	0.19031	0.61938		21.26	0.3739	-0.18026	0.80636		21.26	0.67246	0.18558	0.14196
21.27	0.19522	0.19522	0.60956		21.27	0.36178	-0.16746	0.80568		21.27	0.68524	0.15729	0.15747
21.28	0.19932	0.19932	0.60136		21.28	0.35253	-0.1458	0.79327		21.28	0.69641	0.12298	0.18061
21.29	0.2024	0.2024	0.5952		21.29	0.34565	-0.11675	0.7711		21.29	0.70565	0.08529	0.20906
21.3	0.20426	0.20426	0.59148		21.3	0.34063	-0.08177	0.74114		21.3	0.71269	0.04687	0.24044
21.31	0.20468	0.20468	0.59064		21.31	0.33697	-0.04232	0.70535		21.31	0.71723	0.01036	0.27241
21.32	0.20348	0.20348	0.59304		21.32	0.33417	0.00014	0.66569		21.32	0.71898	-0.02163	0.30265
21.33	0.20044	0.20044	0.59912		21.33	0.33172	0.04418	0.6241		21.33	0.71765	-0.0465	0.32885
21.34	0.19528	0.19528	0.60944		21.34	0.32913	0.08915	0.58172		21.34	0.71276	-0.06206	0.3493
21.35	0.18714	0.18714	0.62572		21.35	0.32621	0.14153	0.53226		21.35	0.70248	-0.07099	0.36851
21.36	0.17639	0.17639	0.64722		21.36	0.32344	0.20109	0.47547		21.36	0.68748	-0.075	0.38752
21.37	0.16373	0.16373	0.67254		21.37	0.32136	0.26541	0.41323		21.37	0.6691	-0.0749	0.4058
21.38	0.14982	0.14982	0.70036		21.38	0.32052	0.33202	0.34746		21.38	0.64864	-0.07148	0.42284
21.39	0.13535	0.13535	0.7293		21.39	0.32144	0.39853	0.28003		21.39	0.62743	-0.06555	0.43812
21.4	0.12099	0.12099	0.75802		21.4	0.32467	0.46251	0.21282		21.4	0.60676	-0.05789	0.45113
21.41	0.10741	0.10741	0.78518		21.41	0.33074	0.52157	0.14769		21.41	0.58794	-0.04931	0.46137
21.42	0.09527	0.09527	0.80946		21.42	0.34018	0.57333	0.08649		21.42	0.57226	-0.04059	0.46833
21.43	0.0848	0.0848	0.8304		21.43	0.3536	0.61679	0.02961		21.43	0.56037	-0.0318	0.47143
21.44	0.07445	0.07445	0.8511		21.44	0.37136	0.65687	-0.02823		21.44	0.55008	-0.02031	0.47023
21.45	0.0642	0.0642	0.8716		21.45	0.39275	0.69392	-0.08667		21.45	0.541	-0.00646	0.46546
21.46	0.05428	0.05428	0.89144		21.46	0.41698	0.72751	-0.14449		21.46	0.53311	0.00901	0.45788
21.47	0.04494	0.04494	0.91012		21.47	0.44326	0.75719	-0.20045		21.47	0.52636	0.02532	0.44832
21.48	0.0364	0.0364	0.9272		21.48	0.4708	0.78252	-0.25332		21.48	0.52072	0.04172	0.43756
21.49	0.02891	0.02891	0.94218		21.49	0.49881	0.80308	-0.30189		21.49	0.51614	0.05747	0.42639
21.5	0.02269	0.02269	0.95462		21.5	0.52653	0.81842	-0.34495		21.5	0.51259	0.07182	0.41559
21.51	0.01798	0.01798	0.96404		21.51	0.55316	0.82813	-0.38129		21.51	0.51004	0.08403	0.40593
21.52	0.01491	0.01491	0.97018		21.52	0.57883	0.83102	-0.40985		21.52	0.50869	0.09385	0.39746
21.53	0.01326	0.01326	0.97348		21.53	0.60567	0.82526	-0.43093		21.53	0.50915	0.10255	0.3883
21.54	0.01289	0.01289	0.97422		21.54	0.63339	0.81237	-0.44576		21.54	0.51113	0.11027	0.3786
21.55	0.01366	0.01366	0.97268		21.55	0.66145	0.7941	-0.45555		21.55	0.51426	0.11707	0.36867
21.56	0.01545	0.01545	0.9691		21.56	0.68936	0.77218	-0.46154		21.56	0.51818	0.123	0.35882
21.57	0.01813	0.01813	0.96374		21.57	0.7166	0.74833	-0.46493		21.57	0.52252	0.1281	0.34938
21.58	0.02157	0.02157	0.95686		21.58	0.74266	0.72425	-0.46691		21.58	0.52692	0.13244	0.34064
21.59	0.02564	0.02564	0.94872		21.59	0.76704	0.70166	-0.4687		21.59	0.53102	0.13605	0.33293
21.6	0.03023	0.03023	0.93954		21.6	0.78924	0.68225	-0.47149		21.6	0.53448	0.13899	0.32653
21.61	0.03553	0.03553	0.92894		21.61	0.80891	0.66571	-0.47462		21.61	0.53708	0.14098	0.32194
21.62	0.04225	0.04225	0.9155		21.62	0.82638	0.64769	-0.47407		21.62	0.53915	0.1413	0.31955
21.63	0.05013	0.05013	0.89974		21.63	0.84207	0.62878	-0.47085		21.63	0.5409	0.14033	0.31877
21.64	0.05882	0.05882	0.88236		21.64	0.85634	0.60987	-0.46621		21.64	0.54256	0.13849	0.31895
21.65	0.06798	0.06798	0.86404		21.65	0.86957	0.59188	-0.46145		21.65	0.54432	0.1362	0.31948
21.66	0.07729	0.07729	0.84542		21.66	0.88213	0.57571	-0.45784		21.66	0.54638	0.13389	0.31973
21.67	0.08641	0.08641	0.82718		21.67	0.8944	0.56225	-0.45665		21.67	0.54895	0.13197	0.31908
21.68	0.09501	0.09501	0.80998		21.68	0.90674	0.55239	-0.45913		21.68	0.55223	0.13087	0.3169
21.69	0.10277	0.10277	0.79446		21.69	0.91953	0.54703	-0.46656		21.69	0.55642	0.13099	0.31259
21.7	0.1099	0.1099	0.7802		21.7	0.93331	0.54684	-0.48015		21.7	0.56091	0.13194	0.30715
21.71	0.11775	0.11775	0.7645		21.71	0.94855	0.55132	-0.49987		21.71	0.56365	0.13173	0.30462
21.72	0.12596	0.12596	0.74808		21.72	0.96459	0.55972	-0.52431		21.72	0.56551	0.13094	0.30355
21.73	0.13407	0.13407	0.73186		21.73	0.98071	0.57133	-0.55204		21.73	0.56754	0.13038	0.30208
21.74	0.14159	0.14159	0.71682		21.74	0.99619	0.58541	-0.5816		21.74	0.57082	0.13085	0.29833
21.75	0.14803	0.14803	0.70394		21.75	1.01033	0.60125	-0.61158		21.75	0.57638	0.13313	0.29049
21.76	0.15293	0.15293	0.69414		21.76	1.02242	0.61814	-0.64056		21.76	0.58529	0.13801	0.2767
21.77	0.15582	0.15582	0.68836		21.77	1.03174	0.63537	-0.66711		21.77	0.59858	0.14628	0.25514
21.78	0.15621	0.15621	0.68758		21.78	1.03761	0.65223	-0.68984		21.78	0.6173	0.15871	0.22399
21.79	0.15316	0.15316	0.69368		21.79	1.03984	0.66911	-0.70895		21.79	0.64209	0.17587	0.18204
21.8	0.1446	0.1446	0.7108		21.8	1.04044	0.69029	-0.73073		21.8	0.67154	0.19699	0.13147
21.81	0.13183	0.13183	0.73634		21.81	1.03935	0.7148	-0.75415		21.81	0.70514	0.22157	0.07329
21.82	0.11652	0.11652	0.76696		21.82	1.03615	0.74092	-0.77707		21.82	0.74259	0.24922	0.00819
21.83	0.10033	0.10033	0.79934		21.83	1.03047	0.76694	-0.79741		21.83	0.78358	0.27953	-0.06311
21.84	0.08493	0.08493	0.83014		21.84	1.02189	0.79115	-0.81304		21.84	0.82782	0.31213	-0.13995
21.85	0.07197	0.07197	0.85606		21.85	1.01002	0.81187	-0.82189		21.85	0.87501	0.34662	-0.22163
21.86	0.06308	0.06308	0.87384		21.86	0.99448	0.8274	-0.82188		21.86	0.92484	0.3826	-0.30744
21.87	0.05989	0.05989	0.88022		21.87	0.97488	0.83608	-0.81096		21.87	0.97703	0.41971	-0.39674
21.88	0.06391	0.06391	0.87218		21.88	0.9505	0.83634	-0.78684		21.88	1.03245	0.45832	-0.49077
21.89	0.07449	0.07449	0.85102		21.89	0.9181	0.82852	-0.74662		21.89	1.10225	0.50579	-0.60804
21.9	0.09031	0.09031	0.81938		21.9	0.87861	0.81404	-0.69265		21.9	1.18469	0.56113	-0.74582
21.91	0.11023	0.11023	0.77954		21.91	0.83415	0.79423	-0.62838		21.91	1.274	0.62071	-0.89471
21.92	0.13314	0.13314	0.73372		21.92	0.78685	0.77043	-0.55728		21.92	1.36442	0.68091	-1.04533
21.93	0.15792	0.15792	0.68416		21.93	0.73879	0.74394	-0.48273		21.93	1.45023	0.73815	-1.18838
21.94	0.18349	0.18349	0.63302		21.94	0.69207	0.71608	-0.40815		21.94	1.52576	0.78884	-1.3146
21.95	0.20873	0.20873	0.58254		21.95	0.64876	0.68813	-0.33689		21.95	1.58533	0.82943	-1.41476
21.96	0.23255	0.23255	0.5349		21.96	0.61093	0.6614	-0.27233		21.96	1.62333	0.85638	-1.47971
21.97	0.25391	0.25391	0.49218		21.97	0.58059	0.63715	-0.21774		21.97	1.63416	0.86618	-1.50034
21.98	0.27596	0.27596	0.44808		21.98	0.55514	0.61298	-0.16812		21.98	1.61456	0.85686	-1.47142
21.99	0.30052	0.30052	0.39896		21.99	0.53202	0.58712	-0.11914		21.99	1.56879	0.83112	-1.39991
22	0.32628	0.32628	0.34744		22	0.51154	0.56026	-0.0718		22	1.5026	0.79253	-1.29513
22.01	0.35195	0.35195	0.2961		22.01	0.49403	0.53306	-0.02709		22.01	1.42172	0.74463	-1.16635
22.02	0.37623	0.37623	0.24754		22.02	0.47978	0.5062	0.01402		22.02	1.33183	0.69094	-1.02277
22.03	0.39786	0.39786	0.20428		22.03	0.46912	0.48036	0.05052		22.03	1.23861	0.63498	-0.87359
22.04	0.41555	0.41555	0.1689		22.04	0.46233	0.45621	0.08146		22.04	1.14768	0.58023	-0.72791
22.05	0.42805	0.42805	0.1439		22.05	0.45974	0.4344	0.10586		22.05	1.06463	0.53016	-0.59479
22.06	0.43409	0.43409	0.13182		22.06	0.46164	0.4156	0.12276		22.06	0.99505	0.48823	-0.48328
22.07	0.43258	0.43258	0.13484		22.07	0.4686	0.40038	0.13102		22.07	0.9391	0.45454	-0.39364
22.08	0.42394	0.42394	0.15212		22.08	0.48107	0.38852	0.13041		22.08	0.88608	0.42246	-0.30854
22.09	0.40946	0.40946	0.18108		22.09	0.49837	0.37935	0.12228		22.09	0.83566	0.3918	-0.22746
22.1	0.39046	0.39046	0.21908		22.1	0.51981	0.37217	0.10802		22.1	0.78812	0.36272	-0.15084
22.11	0.36822	0.36822	0.26356		22.11	0.54468	0.36633	0.08899		22.11	0.7437	0.33537	-0.07907
22.12	0.34402	0.34402	0.31196		22.12	0.57228	0.36114	0.06658		22.12	0.70267	0.30991	-0.01258
22.13	0.31916	0.31916	0.36168		22.13	0.6019	0.35593	0.04217		22.13	0.6653	0.28651	0.04819
22.14	0.2949	0.2949	0.4102		22.14	0.63287	0.35005	0.01708		22.14	0.63183	0.26532	0.10285
22.15	0.27251	0.27251	0.45498		22.15	0.66448	0.34282	-0.0073		22.15	0.60252	0.24649	0.15099
22.16	0.25299	0.25299	0.49402		22.16	0.69629	0.33392	-0.03021		22.16	0.57769	0.2302	0.19211
22.17	0.23347	0.23347	0.53306		22.17	0.73089	0.32712	-0.05801		22.17	0.55808	0.21667	0.22525
22.18	0.21318	0.21318	0.57364		22.18	0.76859	0.32259	-0.09118		22.18	0.54338	0.20573	0.25089
22.19	0.19254	0.19254	0.61492		22.19	0.8086	0.31891	-0.12751		22.19	0.53294	0.19712	0.26994
22.2	0.17197	0.17197	0.65606		22.2	0.85012	0.31464	-0.16476		22.2	0.52612	0.19057	0.28331
22.21	0.1519	0.1519	0.6962		22.21	0.89235	0.30837	-0.20072		22.21	0.52229	0.18581	0.2919
22.22	0.13274	0.13274	0.73452		22.22	0.93453	0.29869	-0.23322		22.22	0.52082	0.18258	0.2966
22.23	0.11491	0.11491	0.77018		22.23	0.97587	0.28421	-0.26008		22.23	0.52107	0.18062	0.29831
22.24	0.09883	0.09883	0.80234		22.24	1.01558	0.26351	-0.27909		22.24	0.52242	0.17967	0.29791
22.25	0.0849	0.0849	0.8302		22.25	1.05291	0.23523	-0.28814		22.25	0.52423	0.17948	0.29629
22.26	0.07304	0.07304	0.85392		22.26	1.08767	0.19806	-0.28573		22.26	0.52731	0.18058	0.29211
22.27	0.06242	0.06242	0.87516		22.27	1.12088	0.15239	-0.27327		22.27	0.5338	0.18416	0.28204
22.28	0.05306	0.05306	0.89388		22.28	1.15284	0.0998	-0.25264		22.28	0.54302	0.18975	0.26723
22.29	0.045	0.045	0.91		22.29	1.18386	0.04187	-0.22573		22.29	0.55421	0.19678	0.24901
22.3	0.03828	0.03828	0.92344		22.3	1.21422	-0.01984	-0.19438		22.3	0.56663	0.20473	0.22864
22.31	0.03293	0.03293	0.93414		22.31	1.2442	-0.08377	-0.16043		22.31	0.57951	0.21305	0.20744
22.32	0.029	0.029	0.942		22.32	1.2741	-0.14836	-0.12574		22.32	0.59211	0.22121	0.18668
22.33	0.02653	0.02653	0.94694		22.33	1.30418	-0.21207	-0.09211		22.33	0.6037	0.22867	0.16763
22.34	0.02555	0.02555	0.9489		22.34	1.33474	-0.27336	-0.06138		22.34	0.61352	0.23491	0.15157
22.35	0.02614	0.02614	0.94772		22.35	1.36605	-0.33098	-0.03507		22.35	0.62092	0.23945	0.13963
22.36	0.02938	0.02938	0.94124		22.36	1.39853	-0.39143	-0.0071		22.36	0.62718	0.24323	0.12959
22.37	0.03528	0.03528	0.92944		22.37	1.43196	-0.45629	0.02433		22.37	0.63298	0.24675	0.12027
22.38	0.0432	0.0432	0.9136		22.38	1.46589	-0.52323	0.05734		22.38	0.63822	0.24989	0.11189
22.39	0.05255	0.05255	0.8949		22.39	1.49988	-0.58994	0.09006		22.39	0.64276	0.25258	0.10466
22.4	0.06269	0.06269	0.87462		22.4	1.53352	-0.65412	0.1206		22.4	0.64648	0.25471	0.09881
22.41	0.07301	0.07301	0.85398		22.41	1.56637	-0.7135	0.14713		22.41	0.64927	0.25619	0.09454
22.42	0.08291	0.08291	0.83418		22.42	1.59799	-0.76579	0.1678		22.42	0.651	0.25692	0.09208
22.43	0.09179	0.09179	0.81642		22.43	1.62797	-0.80874	0.18077		22.43	0.65156	0.25681	0.09163
22.44	0.09903	0.09903	0.80194		22.44	1.65589	-0.84009	0.1842		22.44	0.65082	0.25577	0.09341
22.45	0.10429	0.10429	0.79142		22.45	1.68172	-0.85764	0.17592		22.45	0.64839	0.25353	0.09808
22.46	0.10849	0.10849	0.78302		22.46	1.70712	-0.86114	0.15402		22.46	0.64301	0.24933	0.10766
22.47	0.11192	0.11192	0.77616		22.47	1.73195	-0.85295	0.121		22.47	0.63523	0.24352	0.12125
22.48	0.1147	0.1147	0.7706		22.48	1.75579	-0.83556	0.07977		22.48	0.62584	0.23662	0.13754
[truncated: 252 more rows]
